# Supplementary material for: Global Proteomic Analysis Reveals Inflammatory Pathway Modulation Associated with miR-146a in LPS-Stimulated Macrophages
Source: Int J Mol Sci. 2026 Jul 22;27(14):6514. doi: 10.3390/ijms27146514 (PMC13411526; doi:10.3390/ijms27146514)
Supplement: Supplementary file 1 [file ijms-27-06514-s001.zip]

Archive with 3 entries (3 files):
- Supplement Figure S1.png
- Supplement Figure S2.png
- Supplement Table S1.csv
