# Supplementary material for: Global Proteomic Analysis Reveals Inflammatory Pathway Modulation Associated with miR-146a in LPS-Stimulated Macrophages
Source: Int J Mol Sci. 2026 Jul 22;27(14):6514. doi: 10.3390/ijms27146514 (PMC13411526; doi:10.3390/ijms27146514)
Supplement: Supplementary file 1 [file ijms-27-06514-s001.zip › Supplement Table S1.csv]

name	Mimic_1.MaxLFQ.Intensity	Mimic_2.MaxLFQ.Intensity	Mimic_3.MaxLFQ.Intensity	Mimic_4.MaxLFQ.Intensity	Mimic_5.MaxLFQ.Intensity	Mirna_1.MaxLFQ.Intensity	Mirna_2.MaxLFQ.Intensity	Mirna_3.MaxLFQ.Intensity	Mirna_4.MaxLFQ.Intensity	Mirna_5.MaxLFQ.Intensity	Protein	Protein.ID	Entry.Name	Gene	Protein.Length	Organism	Protein.Existence	Description	Protein.Probability	Top.Peptide.Probability	Combined.Total.Peptides	Combined.Spectral.Count	Combined.Unique.Spectral.Count	Combined.Total.Spectral.Count	Indistinguishable.Proteins	imputed	num_NAs	Mimic_vs_Mirna_CI.L	Mimic_vs_Mirna_CI.R	Mimic_vs_Mirna_diff	Mimic_vs_Mirna_p.adj	Mimic_vs_Mirna_p.val	significant	Mimic_vs_Mirna_significant
A0A0B4J1G0	24.48934722	24.77580768	23.18944553	24.77580768	24.48934722	23.60765845	23.69292034	23.60796835	23.69292034	23.60765845	sp|A0A0B4J1G0|FCG3A_MOUSE	A0A0B4J1G0	FCG3A_MOUSE	Fcgr4	249	Mus musculus	1:Experimental evidence at protein level	Low affinity immunoglobulin gamma Fc region receptor III-A	0.9999	0.999	2	5	5	5		TRUE	1	-0.610765496	1.641467692	0.515351098	0.464317513	0.292899425	FALSE	FALSE
A0A140LIF8	27.3361671	25.75832855	26.77630431	25.75832855	27.3361671	27.64643214	27.88191305	27.70550794	27.88191305	27.64643214	sp|A0A140LIF8|IRGM2_MOUSE	A0A140LIF8	IRGM2_MOUSE	Irgm2	395	Mus musculus	1:Experimental evidence at protein level	Immunity-related GTPase family M protein 2	1	0.9989	3	5	5	6		FALSE	0	-2.197854032	-0.044181419	-1.121017726	0.14640144	0.044013919	FALSE	FALSE
A0A7N9VSG0	22.31771926	22.75603349	22.73879308	22.75603349	22.31771926	22.14424819	21.95752323	21.98593173	21.95752323	22.14424819	sp|A0A7N9VSG0|AFG2B_MOUSE	A0A7N9VSG0	AFG2B_MOUSE	Afg2b	747	Mus musculus	2:Experimental evidence at transcript level	ATPase family gene 2 protein homolog B	0.9735	0.999	1	2	2	2		TRUE	4	0.197421499	0.952473633	0.574947566	0.074962924	0.011184304	FALSE	FALSE
A1L314	28.255127	28.2747926	28.42168246	28.2747926	28.255127	28.47639283	28.48767434	28.49462124	28.48767434	28.47639283	sp|A1L314|MPEG1_MOUSE	A1L314	MPEG1_MOUSE	Mpeg1	713	Mus musculus	1:Experimental evidence at protein level	Macrophage-expressed gene 1 protein	1	0.999	13	54	54	54		FALSE	0	-0.347906558	0.009848989	-0.169028784	0.172212101	0.059474227	FALSE	FALSE
A1L3P4	22.52555608	25.65080974	25.7749309	25.65080974	22.52555608	25.18168777	23.06609348	25.36650325	23.06609348	25.18168777	sp|A1L3P4|SL9A6_MOUSE	A1L3P4	SL9A6_MOUSE	Slc9a6	702	Mus musculus	1:Experimental evidence at protein level	Sodium/hydrogen exchanger 6	0.9997	0.999	2	4	4	4		TRUE	2	-2.850640993	3.075315807	0.112337407	0.957067686	0.926265507	FALSE	FALSE
A2A432	26.24928507	27.1089468	24.24716494	27.1089468	26.24928507	27.62725244	22.71757312	25.51745939	22.71757312	27.62725244	sp|A2A432|CUL4B_MOUSE	A2A432	CUL4B_MOUSE	Cul4b	970	Mus musculus	1:Experimental evidence at protein level	Cullin-4B	1	0.999	10	8	1	11		TRUE	1	-3.208070905	4.37014548	0.581037288	0.814356813	0.710122271	FALSE	FALSE
A2A4P0	23.65119463	21.27918026	21.75919556	21.27918026	23.65119463	23.78744588	21.9198734	21.54178125	21.9198734	23.78744588	sp|A2A4P0|DHX8_MOUSE	A2A4P0	DHX8_MOUSE	Dhx8	1244	Mus musculus	2:Experimental evidence at transcript level	ATP-dependent RNA helicase DHX8	1	0.999	5	6	6	8		TRUE	3	-2.484696472	2.111676422	-0.186510025	0.905191065	0.843226517	FALSE	FALSE
A2A5R2	25.33719286	25.77379087	25.17218774	25.77379087	25.33719286	22.87832488	24.94839183	25.39461145	24.94839183	22.87832488	sp|A2A5R2|BIG2_MOUSE	A2A5R2	BIG2_MOUSE	Arfgef2	1792	Mus musculus	1:Experimental evidence at protein level	Brefeldin A-inhibited guanine nucleotide-exchange protein 2	1	0.999	4	10	8	10		TRUE	1	-0.80418434	2.845413214	1.020614437	0.375025636	0.210406985	FALSE	FALSE
A2A8Z1-2	25.37277899	25.3086819	25.26165608	25.3086819	25.37277899	25.33428365	25.46672685	24.88425037	25.46672685	25.33428365	sp|A2A8Z1-2|OSBL9_MOUSE	A2A8Z1-2	OSBL9_MOUSE	Osbpl9	639	Mus musculus		Isoform 2 of Oxysterol-binding protein-related protein 9	1	0.999	3	7	0	7	sp|A2A8Z1|OSBL9_MOUSE	FALSE	0	-0.344650548	0.51655462	0.085952036	0.753634038	0.630242105	FALSE	FALSE
A2AAY5	27.99760556	28.11383483	28.02582305	28.11383483	27.99760556	27.75241178	27.4784692	27.39067056	27.4784692	27.75241178	sp|A2AAY5|SPD2B_MOUSE	A2AAY5	SPD2B_MOUSE	Sh3pxd2b	908	Mus musculus	1:Experimental evidence at protein level	SH3 and PX domain-containing protein 2B	1	0.999	13	35	31	35		FALSE	0	0.212144776	0.798329822	0.505237299	0.059177456	0.006771775	FALSE	FALSE
A2ADY9	26.43793503	26.45955744	26.43150908	26.45955744	26.43793503	26.67930398	26.54702053	26.45663128	26.54702053	26.67930398	sp|A2ADY9|DDI2_MOUSE	A2ADY9	DDI2_MOUSE	Ddi2	399	Mus musculus	1:Experimental evidence at protein level	Protein DDI1 homolog 2	1	0.999	6	19	19	19		FALSE	0	-0.317114117	0.081144625	-0.117984746	0.350234461	0.188580905	FALSE	FALSE
A2AF47	24.73204132	24.82880299	24.91455183	24.82880299	24.73204132	23.80146972	23.87378437	24.54602601	23.87378437	23.80146972	sp|A2AF47|DOC11_MOUSE	A2AF47	DOC11_MOUSE	Dock11	2073	Mus musculus	1:Experimental evidence at protein level	Dedicator of cytokinesis protein 11	1	0.999	4	6	6	6		TRUE	1	0.180439476	1.322304554	0.751372015	0.095107469	0.019554485	FALSE	FALSE
A2AFR3-2	23.57223207	24.22463456	24.5493378	24.22463456	23.57223207	23.38899817	23.68745994	23.52971507	23.68745994	23.38899817	sp|A2AFR3-2|FRPD4_MOUSE	A2AFR3-2	FRPD4_MOUSE	Frmpd4	1280	Mus musculus		Isoform 2 of FERM and PDZ domain-containing protein 4	0.8178	0.9918	1	6	0	6	sp|A2AFR3-3|FRPD4_MOUSE, sp|A2AFR3|FRPD4_MOUSE	FALSE	0	-0.118682283	1.278703111	0.580010414	0.214624495	0.086069082	FALSE	FALSE
A2AGT5-2	28.93017452	29.05790251	29.19384642	29.05790251	28.93017452	28.94879604	28.98982938	28.94399189	28.98982938	28.94879604	sp|A2AGT5-2|CKAP5_MOUSE	A2AGT5-2	CKAP5_MOUSE	Ckap5	1972	Mus musculus		Isoform 2 of Cytoskeleton-associated protein 5	1	0.999	17	40	0	40	sp|A2AGT5-3|CKAP5_MOUSE, sp|A2AGT5|CKAP5_MOUSE	FALSE	0	-0.121209927	0.320747356	0.099768715	0.469032008	0.298723037	FALSE	FALSE
A2AIV2	24.98413575	24.68564751	24.83218289	24.68564751	24.98413575	24.49389978	24.49421788	24.52129191	24.49421788	24.49389978	sp|A2AIV2|VIR_MOUSE	A2AIV2	VIR_MOUSE	Virma	1811	Mus musculus	1:Experimental evidence at protein level	Protein virilizer homolog	1	0.999	6	9	5	9		FALSE	0	0.092767727	0.568936653	0.33085219	0.086884412	0.015949202	FALSE	FALSE
A2AIV8	24.12901883	24.13127907	23.82004346	24.13127907	24.12901883	24.95483208	24.56923805	24.36208013	24.56923805	24.95483208	sp|A2AIV8|CARD9_MOUSE	A2AIV8	CARD9_MOUSE	Card9	536	Mus musculus	1:Experimental evidence at protein level	Caspase recruitment domain-containing protein 9	1	0.999	5	13	13	13		FALSE	0	-1.082700379	-0.121172221	-0.6019363	0.104580168	0.023453739	FALSE	FALSE
A2AJI0-2	25.40885137	25.43287637	25.41060688	25.43287637	25.40885137	24.51340931	22.05805187	24.70577232	22.05805187	24.51340931	sp|A2AJI0-2|MA7D1_MOUSE	A2AJI0-2	MA7D1_MOUSE	Map7d1	809	Mus musculus		Isoform 2 of MAP7 domain-containing protein 1	1	0.999	2	6	0	6	sp|A2AJI0|MA7D1_MOUSE	TRUE	1	-0.295775207	3.612509285	1.658367039	0.207502814	0.081040052	FALSE	FALSE
A2AN08-3	25.58264013	25.46081982	25.73499422	25.46081982	25.58264013	26.41481386	26.15053692	25.96198596	26.15053692	26.41481386	sp|A2AN08-3|UBR4_MOUSE	A2AN08-3	UBR4_MOUSE	Ubr4	5156	Mus musculus		Isoform 3 of E3 ubiquitin-protein ligase UBR4	1	0.999	35	77	0	77	sp|A2AN08-5|UBR4_MOUSE, sp|A2AN08|UBR4_MOUSE	FALSE	0	-0.957865107	-0.208056609	-0.582960858	0.07212001	0.010297595	FALSE	FALSE
A2AQ19	22.71475967	23.28316541	23.45643865	23.28316541	22.71475967	24.30291066	24.5376387	22.31585094	24.5376387	24.30291066	sp|A2AQ19|RTF1_MOUSE	A2AQ19	RTF1_MOUSE	Rtf1	715	Mus musculus	1:Experimental evidence at protein level	RNA polymerase-associated protein RTF1 homolog	0.9729	0.999	1	1	1	1		TRUE	4	-2.263974783	1.12928374	-0.567345522	0.591304996	0.429885403	FALSE	FALSE
A2AR02	27.23710199	27.16847411	27.1168427	27.16847411	27.23710199	24.50699769	27.05514008	26.86670165	27.05514008	24.50699769	sp|A2AR02|PPIG_MOUSE	A2AR02	PPIG_MOUSE	Ppig	752	Mus musculus	1:Experimental evidence at protein level	Peptidyl-prolyl cis-trans isomerase G	1	0.999	4	7	7	7		FALSE	0	-0.850295206	2.912681455	1.031193125	0.385358691	0.218320709	FALSE	FALSE
A2AT37	25.83863151	25.83138447	25.459258	25.83138447	25.83863151	25.61230092	25.59165896	24.75336438	25.59165896	25.61230092	sp|A2AT37|RENT2_MOUSE	A2AT37	RENT2_MOUSE	Upf2	1269	Mus musculus	1:Experimental evidence at protein level	Regulator of nonsense transcripts 2	1	0.999	4	8	8	8		FALSE	0	-0.329317076	1.110616886	0.390649905	0.389543084	0.222283333	FALSE	FALSE
A2AWA9-2	26.01534188	26.34339015	25.8946557	26.34339015	26.01534188	25.2551038	26.24739474	25.54941337	26.24739474	25.2551038	sp|A2AWA9-2|RBGP1_MOUSE	A2AWA9-2	RBGP1_MOUSE	Rabgap1	809	Mus musculus		Isoform 2 of Rab GTPase-activating protein 1	1	0.999	4	7	0	7	sp|A2AWA9|RBGP1_MOUSE	FALSE	0	-0.350807601	1.151791488	0.400491943	0.398160897	0.229336609	FALSE	FALSE
A2AWP8-2	24.81931042	24.87996169	24.65355941	24.87996169	24.81931042	21.8739557	24.25443397	24.63440494	24.25443397	21.8739557	sp|A2AWP8-2|ARGAL_MOUSE	A2AWP8-2	ARGAL_MOUSE	Arhgef10l	1241	Mus musculus		Isoform 2 of Rho guanine nucleotide exchange factor 10-like protein	1	0.999	3	5	0	5	sp|A2AWP8-3|ARGAL_MOUSE, sp|A2AWP8-4|ARGAL_MOUSE, sp|A2AWP8-5|ARGAL_MOUSE, sp|A2AWP8|ARGAL_MOUSE	TRUE	1	-0.789645064	3.183003003	1.196678969	0.342465594	0.182473366	FALSE	FALSE
A2BDX3	23.80529713	22.73036777	23.38511788	22.73036777	23.80529713	23.08042723	23.43096867	23.03545557	23.43096867	23.08042723	sp|A2BDX3|MOCS3_MOUSE	A2BDX3	MOCS3_MOUSE	Mocs3	460	Mus musculus	1:Experimental evidence at protein level	Adenylyltransferase and sulfurtransferase MOCS3	1	0.999	3	4	4	4		TRUE	4	-0.657008698	0.906296246	0.124643774	0.805914045	0.69928225	FALSE	FALSE
A2BE28-2	24.87560988	24.79890435	24.79325849	24.79890435	24.87560988	24.48460683	24.37575033	24.41489049	24.37575033	24.48460683	sp|A2BE28-2|LAS1L_MOUSE	A2BE28-2	LAS1L_MOUSE	Las1l	759	Mus musculus		Isoform 2 of Ribosomal biogenesis protein LAS1L	1	0.999	5	15	0	15	sp|A2BE28|LAS1L_MOUSE	FALSE	0	0.235042403	0.559974314	0.397508358	0.029548919	0.001471785	FALSE	FALSE
A2BH40-3	26.14275042	26.14163148	26.09118968	26.14163148	26.14275042	26.13170266	25.67406616	25.79603872	25.67406616	26.13170266	sp|A2BH40-3|ARI1A_MOUSE	A2BH40-3	ARI1A_MOUSE	Arid1a	2066	Mus musculus		Isoform 3 of AT-rich interactive domain-containing protein 1A	1	0.999	8	21	0	21	sp|A2BH40|ARI1A_MOUSE	FALSE	0	-0.083936243	0.599778938	0.257921348	0.248913681	0.110310405	FALSE	FALSE
A2RSJ4	24.53684859	22.30348121	22.31119795	22.30348121	24.53684859	23.33729959	22.61644422	22.45310133	22.61644422	23.33729959	sp|A2RSJ4|BLT3B_MOUSE	A2RSJ4	BLT3B_MOUSE	Bltp3b	1457	Mus musculus	1:Experimental evidence at protein level	Bridge-like lipid transfer protein family member 3B	1	0.999	3	3	3	3		TRUE	4	-1.566497794	2.062952867	0.248227537	0.834035375	0.739847619	FALSE	FALSE
A2RSY6-2	25.23429471	25.53682974	25.53553133	25.53682974	25.23429471	24.77800713	25.10057861	25.21958524	25.10057861	24.77800713	sp|A2RSY6-2|TRM1L_MOUSE	A2RSY6-2	TRM1L_MOUSE	Trmt1l	671	Mus musculus		Isoform 2 of TRMT1-like protein	1	0.999	4	10	0	10	sp|A2RSY6|TRM1L_MOUSE	FALSE	0	0.001049387	0.804607145	0.402828266	0.158238283	0.049593454	FALSE	FALSE
A6H5X4-3	28.83787168	29.03343005	29.03686112	29.03343005	28.83787168	28.67886842	28.61007637	28.69399978	28.61007637	28.67886842	sp|A6H5X4-3|PHF11_MOUSE	A6H5X4-3	PHF11_MOUSE	Phf11	320	Mus musculus		Isoform 3 of PHD finger protein 11	1	0.999	5	28	0	28	sp|A6H5X4|PHF11_MOUSE	FALSE	0	0.099789394	0.517022793	0.308406094	0.078672587	0.012569117	FALSE	FALSE
A6H603-2	24.8198116	23.70360979	22.02422128	23.70360979	24.8198116	25.00729748	25.52643584	25.66714382	25.52643584	25.00729748	sp|A6H603-2|NWD1_MOUSE	A6H603-2	NWD1_MOUSE	Nwd1	1435	Mus musculus		Isoform 2 of NACHT domain- and WD repeat-containing protein 1	0.7985	0.9907	1	1	0	1	sp|A6H603-3|NWD1_MOUSE, sp|A6H603-4|NWD1_MOUSE, sp|A6H603|NWD1_MOUSE	TRUE	2	-3.803203109	0.034380134	-1.884411487	0.162273267	0.052889065	FALSE	FALSE
A6H611	25.51978608	24.45940323	24.60967925	24.45940323	25.51978608	23.36880963	22.71503869	21.84390917	22.71503869	23.36880963	sp|A6H611|MIPEP_MOUSE	A6H611	MIPEP_MOUSE	Mipep	711	Mus musculus	1:Experimental evidence at protein level	Mitochondrial intermediate peptidase	0.9999	0.999	2	2	2	2		TRUE	3	0.950599703	3.490141007	2.220370355	0.057698022	0.006381416	FALSE	FALSE
A6H8H2-2	23.713672	24.10290528	22.98926106	24.10290528	23.713672	24.55666029	24.50544318	24.64081365	24.50544318	24.55666029	sp|A6H8H2-2|DEN4C_MOUSE	A6H8H2-2	DEN4C_MOUSE	Dennd4c	1955	Mus musculus		Isoform 2 of DENN domain-containing protein 4C	1	0.999	6	10	0	10	sp|A6H8H2|DEN4C_MOUSE	TRUE	1	-1.728992369	-0.202393485	-0.965692927	0.102772656	0.022588061	FALSE	FALSE
A8C756-2	22.91785753	23.69012706	22.72081689	23.69012706	22.91785753	22.88844515	22.25818285	22.67421382	22.25818285	22.88844515	sp|A8C756-2|THADA_MOUSE	A8C756-2	THADA_MOUSE	Thada	668	Mus musculus		Isoform 2 of tRNA (32-2'-O)-methyltransferase regulator THADA	0.9738	0.999	1	4	0	4	sp|A8C756-3|THADA_MOUSE, sp|A8C756|THADA_MOUSE	TRUE	1	-0.306219066	1.311525505	0.50265322	0.329522348	0.171368455	FALSE	FALSE
B1AY13	25.02603488	25.14578478	24.96517525	25.14578478	25.02603488	24.74974537	25.20232713	25.2728903	25.20232713	24.74974537	sp|B1AY13|UBP24_MOUSE	B1AY13	UBP24_MOUSE	Usp24	2617	Mus musculus	1:Experimental evidence at protein level	Ubiquitin carboxyl-terminal hydrolase 24	1	0.999	11	19	18	19		FALSE	0	-0.444856256	0.386211005	-0.029322625	0.919782095	0.863396986	FALSE	FALSE
B1AZI6	25.99188267	26.2759632	25.77232847	26.2759632	25.99188267	25.58682422	25.91249906	25.51779936	25.91249906	25.58682422	sp|B1AZI6|THOC2_MOUSE	B1AZI6	THOC2_MOUSE	Thoc2	1594	Mus musculus	1:Experimental evidence at protein level	THO complex subunit 2	1	0.999	9	21	21	21		FALSE	0	-0.112966082	0.795000547	0.341017232	0.250628657	0.111518549	FALSE	FALSE
B1AZP2-2	26.26547341	26.25118491	26.1861605	26.25118491	26.26547341	25.25913997	26.38515818	25.91911283	26.38515818	25.25913997	sp|B1AZP2-2|DLGP4_MOUSE	B1AZP2-2	DLGP4_MOUSE	Dlgap4	989	Mus musculus		Isoform 2 of Disks large-associated protein 4	1	0.999	3	3	0	3	sp|B1AZP2-3|DLGP4_MOUSE, sp|B1AZP2|DLGP4_MOUSE	FALSE	0	-0.380997435	1.140602663	0.379802614	0.426374188	0.256114737	FALSE	FALSE
B2RQC6	28.72823599	28.85073405	28.79180865	28.85073405	28.72823599	28.76141519	28.83633954	28.82916382	28.83633954	28.76141519	sp|B2RQC6|PYR1_MOUSE	B2RQC6	PYR1_MOUSE	Cad	2225	Mus musculus	1:Experimental evidence at protein level	Multifunctional protein CAD	1	0.999	40	130	3	130		FALSE	0	-0.182812642	0.145386069	-0.018713287	0.860910905	0.781526783	FALSE	FALSE
B2RR83	21.93900407	23.41838499	23.18621189	23.41838499	21.93900407	22.19943182	22.38106834	23.96643605	22.38106834	22.19943182	sp|B2RR83|YTDC2_MOUSE	B2RR83	YTDC2_MOUSE	Ythdc2	1445	Mus musculus	1:Experimental evidence at protein level	3'-5' RNA helicase YTHDC2	0.9427	0.9977	1	2	2	2		TRUE	4	-1.665188989	1.662965488	-0.001111751	0.999208699	0.998698248	FALSE	FALSE
B2RRE7	24.66473036	24.22098093	24.20116402	24.22098093	24.66473036	22.77928885	21.95321393	24.62112448	21.95321393	22.77928885	sp|B2RRE7|OTUD4_MOUSE	B2RRE7	OTUD4_MOUSE	Otud4	1107	Mus musculus	1:Experimental evidence at protein level	OTU domain-containing protein 4	0.9739	0.999	1	5	5	5		TRUE	2	-0.596949434	3.085781464	1.244416015	0.293769965	0.143095612	FALSE	FALSE
B2RUR8	22.75174599	20.84421391	23.2822535	20.84421391	22.75174599	23.32180501	21.25965534	23.2766657	21.25965534	23.32180501	sp|B2RUR8|OTU7B_MOUSE	B2RUR8	OTU7B_MOUSE	Otud7b	840	Mus musculus	1:Experimental evidence at protein level	OTU domain-containing protein 7B	1	0.999	2	4	4	4		TRUE	3	-2.629667285	1.976392183	-0.326637551	0.827785395	0.730734694	FALSE	FALSE
B2RWS6	24.25351571	23.54038727	24.33978056	23.54038727	24.25351571	22.65380734	23.73126195	23.71883897	23.73126195	22.65380734	sp|B2RWS6|EP300_MOUSE	B2RWS6	EP300_MOUSE	Ep300	2412	Mus musculus	1:Experimental evidence at protein level	Histone acetyltransferase p300	1	0.9989	3	6	2	6		TRUE	1	-0.33353135	1.686714869	0.67659176	0.296775741	0.145970958	FALSE	FALSE
B2RXS4	26.74573658	26.82186826	26.69144983	26.82186826	26.74573658	26.84514353	26.94184329	26.87989608	26.94184329	26.84514353	sp|B2RXS4|PLXB2_MOUSE	B2RXS4	PLXB2_MOUSE	Plxnb2	1842	Mus musculus	1:Experimental evidence at protein level	Plexin-B2	1	0.999	23	68	68	68		FALSE	0	-0.306447691	0.034562206	-0.135942743	0.226811293	0.095822702	FALSE	FALSE
B2RY56	27.6847193	27.71082535	27.64569768	27.71082535	27.6847193	27.26188444	27.17832034	27.26506186	27.17832034	27.26188444	sp|B2RY56|RBM25_MOUSE	B2RY56	RBM25_MOUSE	Rbm25	838	Mus musculus	1:Experimental evidence at protein level	RNA-binding protein 25	1	0.999	15	44	44	44		FALSE	0	0.292043597	0.59860686	0.445325229	0.021219415	0.000666664	FALSE	FALSE
B7ZMP1-2	25.88247952	24.016281	22.28092498	24.016281	25.88247952	24.88946386	25.57812918	25.68946197	25.57812918	24.88946386	sp|B7ZMP1-2|XPP3_MOUSE	B7ZMP1-2	XPP3_MOUSE	Xpnpep3	386	Mus musculus		Isoform 2 of Xaa-Pro aminopeptidase 3	0.9722	0.9989	1	2	0	2	sp|B7ZMP1|XPP3_MOUSE	TRUE	2	-3.775898221	1.124318552	-1.325789835	0.390564355	0.223364902	FALSE	FALSE
B9EJ86	27.59723682	27.56936369	27.53807784	27.56936369	27.59723682	27.3153938	27.30888101	27.32408205	27.30888101	27.3153938	sp|B9EJ86|OSBL8_MOUSE	B9EJ86	OSBL8_MOUSE	Osbpl8	889	Mus musculus	1:Experimental evidence at protein level	Oxysterol-binding protein-related protein 8	1	0.999	15	60	60	60		FALSE	0	0.114154668	0.39005966	0.252107164	0.052971527	0.005303918	FALSE	FALSE
B9EJA2-2	23.74958051	24.00903377	22.94206395	24.00903377	23.74958051	22.67536459	23.62918784	23.564203	23.62918784	22.67536459	sp|B9EJA2-2|CTTB2_MOUSE	B9EJA2-2	CTTB2_MOUSE	Cttnbp2	630	Mus musculus		Isoform 2 of Cortactin-binding protein 2	0.6835	0.983	1	3	0	3	sp|B9EJA2-3|CTTB2_MOUSE, sp|B9EJA2-4|CTTB2_MOUSE, sp|B9EJA2-5|CTTB2_MOUSE, sp|B9EJA2|CTTB2_MOUSE	TRUE	3	-0.748730199	1.303345403	0.277307602	0.669785568	0.518746709	FALSE	FALSE
B9EJR8	24.48102656	24.44137562	22.07416568	24.44137562	24.48102656	23.00246204	23.89859004	24.30953186	23.89859004	23.00246204	sp|B9EJR8|DAAF5_MOUSE	B9EJR8	DAAF5_MOUSE	Dnaaf5	853	Mus musculus	1:Experimental evidence at protein level	Dynein axonemal assembly factor 5	1	0.999	3	7	7	7		TRUE	2	-2.09858497	1.955907573	-0.071338699	0.960362983	0.931544727	FALSE	FALSE
B9EKI3	22.9604199	23.00752329	24.19710898	23.00752329	22.9604199	22.77482333	22.85421004	23.79611954	22.85421004	22.77482333	sp|B9EKI3|TMF1_MOUSE	B9EKI3	TMF1_MOUSE	Tmf1	1091	Mus musculus	1:Experimental evidence at protein level	TATA element modulatory factor	0.5873	0.9745	1	1	1	1		TRUE	4	-0.952057482	1.445323658	0.246633088	0.745738414	0.620020061	FALSE	FALSE
C0HKD8	24.72793032	24.63355735	24.70942831	24.63355735	24.72793032	26.10457764	24.78572125	24.63255108	24.78572125	26.10457764	sp|C0HKD8|MFA1A_MOUSE	C0HKD8	MFA1A_MOUSE	Mfap1a	439	Mus musculus	1:Experimental evidence at protein level	Microfibrillar-associated protein 1A	1	0.999	3	8	0	8	sp|C0HKD9|MFA1B_MOUSE	FALSE	0	-1.562884747	0.594928757	-0.483977995	0.470655683	0.301508162	FALSE	FALSE
D0QMC3	28.2001133	28.40219784	28.2817324	28.40219784	28.2001133	27.73741808	27.65111707	27.63865598	27.65111707	27.73741808	sp|D0QMC3|MNDAL_MOUSE	D0QMC3	MNDAL_MOUSE	Mndal	538	Mus musculus	1:Experimental evidence at protein level	Myeloid cell nuclear differentiation antigen-like protein	1	0.999	15	56	46	70		FALSE	0	0.417772959	0.820128647	0.618950803	0.018734788	0.000509507	FALSE	FALSE
D3YXK2	27.37014487	27.53544163	27.5140876	27.53544163	27.37014487	27.01631829	26.87738253	26.91970416	26.87738253	27.01631829	sp|D3YXK2|SAFB1_MOUSE	D3YXK2	SAFB1_MOUSE	Safb	937	Mus musculus	1:Experimental evidence at protein level	Scaffold attachment factor B1	1	0.999	10	21	21	45		FALSE	0	0.334564608	0.736281476	0.535423042	0.025011463	0.000994169	FALSE	FALSE
D3YZP9	21.87436581	23.98630576	24.08256521	23.98630576	21.87436581	22.46801211	22.39760036	23.45463942	22.39760036	22.46801211	sp|D3YZP9|CCDC6_MOUSE	D3YZP9	CCDC6_MOUSE	Ccdc6	469	Mus musculus	1:Experimental evidence at protein level	Coiled-coil domain-containing protein 6	1	0.999	3	3	3	3		TRUE	3	-1.287437298	2.369427218	0.54099496	0.636180024	0.481806838	FALSE	FALSE
D3Z6Q9	26.52579128	26.39047849	26.34589749	26.39047849	26.52579128	27.04218271	26.76990724	26.25815452	26.76990724	27.04218271	sp|D3Z6Q9|BIN2_MOUSE	D3Z6Q9	BIN2_MOUSE	Bin2	489	Mus musculus	1:Experimental evidence at protein level	Bridging integrator 2	1	0.999	7	16	16	16		FALSE	0	-0.825293176	0.286575037	-0.26935907	0.437708001	0.268612825	FALSE	FALSE
D3Z7P3-2	21.97730606	22.2887619	22.98984761	22.2887619	21.97730606	26.24643618	24.99102639	23.04759517	24.99102639	26.24643618	sp|D3Z7P3-2|GLSK_MOUSE	D3Z7P3-2	GLSK_MOUSE	Gls	603	Mus musculus		Isoform 2 of Glutaminase kidney isoform, mitochondrial	0.9999	0.999	13	4	4	47		TRUE	2	-4.58288156	-0.103213218	-2.343047389	0.145122952	0.043333009	FALSE	FALSE
D3Z7P3	27.9938403	28.03270628	28.06498233	28.03270628	27.9938403	28.03125192	27.97886335	28.00659951	27.97886335	28.03125192	sp|D3Z7P3|GLSK_MOUSE	D3Z7P3	GLSK_MOUSE	Gls	674	Mus musculus	1:Experimental evidence at protein level	Glutaminase kidney isoform, mitochondrial	1	0.999	15	57	14	57		FALSE	0	-0.119328804	0.169204892	0.024938044	0.788978112	0.675825609	FALSE	FALSE
E2JF22	22.23819767	23.65192406	22.50385208	23.65192406	22.23819767	22.7261672	23.4784534	23.64457817	23.4784534	22.7261672	sp|E2JF22|PIEZ1_MOUSE	E2JF22	PIEZ1_MOUSE	Piezo1	2547	Mus musculus	1:Experimental evidence at protein level	Piezo-type mechanosensitive ion channel component 1	0.9993	0.999	2	2	2	2		TRUE	4	-1.676590465	0.706440485	-0.48507499	0.510634456	0.343814157	FALSE	FALSE
E9PVA8	27.48580745	27.53714231	27.38267692	27.53714231	27.48580745	27.68681777	27.62906652	27.62157224	27.62906652	27.68681777	sp|E9PVA8|GCN1_MOUSE	E9PVA8	GCN1_MOUSE	Gcn1	2671	Mus musculus	1:Experimental evidence at protein level	Stalled ribosome sensor GCN1	1	0.999	40	82	81	82		FALSE	0	-0.351684359	-0.002868871	-0.177276615	0.153756953	0.04749909	FALSE	FALSE
E9PYK3	24.53527704	24.58950131	24.59975658	24.58950131	24.53527704	23.97748966	23.45230409	22.54404929	23.45230409	23.97748966	sp|E9PYK3|PARP4_MOUSE	E9PYK3	PARP4_MOUSE	Parp4	1969	Mus musculus	1:Experimental evidence at protein level	Protein mono-ADP-ribosyltransferase PARP4	1	0.999	6	8	8	8		TRUE	1	0.282383875	2.21807739	1.250230633	0.099010875	0.020940231	FALSE	FALSE
E9PZJ8	26.01471384	25.80602001	26.10245136	25.80602001	26.01471384	25.87659095	25.71467525	26.03985415	25.71467525	25.87659095	sp|E9PZJ8|ASCC3_MOUSE	E9PZJ8	ASCC3_MOUSE	Ascc3	2198	Mus musculus	1:Experimental evidence at protein level	Activating signal cointegrator 1 complex subunit 3	1	0.999	11	19	8	19		FALSE	0	-0.225052761	0.419762681	0.09735496	0.628570662	0.473314511	FALSE	FALSE
E9Q137	22.38996462	24.9357243	23.48189104	24.9357243	22.38996462	23.84501668	23.97572615	25.89536467	23.97572615	23.84501668	sp|E9Q137|TX264_MOUSE	E9Q137	TX264_MOUSE	Tex264	309	Mus musculus	2:Experimental evidence at transcript level	Testis-expressed protein 264 homolog	1	0.999	4	5	2	5		TRUE	2	-3.241141365	1.302123002	-0.969509182	0.491682593	0.323141587	FALSE	FALSE
E9Q1P8	23.44063423	24.16898735	24.38898131	24.16898735	23.44063423	23.35279181	25.00038072	25.02818076	25.00038072	23.35279181	sp|E9Q1P8|I2BP2_MOUSE	E9Q1P8	I2BP2_MOUSE	Irf2bp2	570	Mus musculus	1:Experimental evidence at protein level	Interferon regulatory factor 2-binding protein 2	1	0.999	3	3	3	7		TRUE	4	-1.893498703	0.971665112	-0.460916796	0.604389881	0.446462143	FALSE	FALSE
E9Q2M9	22.89680223	24.36841321	25.19226376	24.36841321	22.89680223	24.38140921	24.58048332	24.20402809	24.58048332	24.38140921	sp|E9Q2M9|WDFY4_MOUSE	E9Q2M9	WDFY4_MOUSE	Wdfy4	3183	Mus musculus	1:Experimental evidence at protein level	WD repeat- and FYVE domain-containing protein 4	1	0.999	12	16	16	16		TRUE	1	-1.797452996	1.325158723	-0.236147136	0.815281879	0.713851214	FALSE	FALSE
E9Q3L2	22.92257441	22.79676442	22.32392642	22.79676442	22.92257441	28.05523543	24.49823494	23.83386011	24.49823494	28.05523543	sp|E9Q3L2|PI4KA_MOUSE	E9Q3L2	PI4KA_MOUSE	Pi4ka	2105	Mus musculus	1:Experimental evidence at protein level	Phosphatidylinositol 4-kinase alpha	1	0.999	4	4	4	4		TRUE	4	-5.810721925	0.248011773	-2.781355076	0.180245819	0.064777999	FALSE	FALSE
E9Q4P1	22.74003897	22.1635388	23.54401939	22.1635388	22.74003897	23.12466832	24.90420544	23.37042962	24.90420544	23.12466832	sp|E9Q4P1|WDFY1_MOUSE	E9Q4P1	WDFY1_MOUSE	Wdfy1	410	Mus musculus	1:Experimental evidence at protein level	WD repeat and FYVE domain-containing protein 1	1	0.999	5	5	5	5		TRUE	4	-2.557979264	0.590175114	-0.983902075	0.327339581	0.169313577	FALSE	FALSE
E9Q555	27.98087461	27.95869015	27.93100157	27.95869015	27.98087461	27.71524784	27.81344879	27.76728087	27.81344879	27.71524784	sp|E9Q555|RN213_MOUSE	E9Q555	RN213_MOUSE	Rnf213	5148	Mus musculus	1:Experimental evidence at protein level	E3 ubiquitin-protein ligase RNF213	1	0.999	95	358	358	358		FALSE	0	0.040863086	0.342196122	0.191529604	0.101464134	0.022200321	FALSE	FALSE
E9Q5C9-2	27.65294779	28.77373313	28.19007001	28.77373313	27.65294779	28.66291476	28.24397701	28.26934801	28.24397701	28.66291476	sp|E9Q5C9-2|NOLC1_MOUSE	E9Q5C9-2	NOLC1_MOUSE	Nolc1	664	Mus musculus		Isoform 2 of Nucleolar and coiled-body phosphoprotein 1	1	0.999	3	16	0	16	sp|E9Q5C9|NOLC1_MOUSE	FALSE	0	-0.999915214	0.626922647	-0.186496284	0.718511307	0.581783102	FALSE	FALSE
E9Q5K9-2	27.06720276	22.8223803	25.87709809	22.8223803	27.06720276	22.24581822	22.93274574	22.21787947	22.93274574	22.24581822	sp|E9Q5K9-2|YTDC1_MOUSE	E9Q5K9-2	YTDC1_MOUSE	Ythdc1	728	Mus musculus		Isoform 2 of YTH domain-containing protein 1	0.9361	0.9975	1	2	0	2	sp|E9Q5K9-3|YTDC1_MOUSE, sp|E9Q5K9|YTDC1_MOUSE	TRUE	4	-0.153559632	5.733718106	2.790079237	0.171406459	0.058930548	FALSE	FALSE
E9Q634	28.20546336	28.2298757	28.25708422	28.2298757	28.20546336	28.02346233	28.00607606	28.07967276	28.00607606	28.02346233	sp|E9Q634|MYO1E_MOUSE	E9Q634	MYO1E_MOUSE	Myo1e	1107	Mus musculus	1:Experimental evidence at protein level	Unconventional myosin-Ie	1	0.999	25	84	64	84		FALSE	0	0.048989008	0.339819076	0.194404042	0.0923532	0.01844705	FALSE	FALSE
E9Q6J5-2	24.74279841	24.66565763	24.88229517	24.66565763	24.74279841	22.04134295	21.60504028	22.34388435	21.60504028	22.04134295	sp|E9Q6J5-2|BD1L1_MOUSE	E9Q6J5-2	BD1L1_MOUSE	Bod1l	2985	Mus musculus		Isoform 2 of Biorientation of chromosomes in cell division protein 1-like 1	1	0.999	4	6	0	6	sp|E9Q6J5-3|BD1L1_MOUSE, sp|E9Q6J5|BD1L1_MOUSE	TRUE	3	2.238578521	3.295077234	2.766827878	0.008989943	3.90E-05	TRUE	TRUE
E9Q735	22.32063548	22.83776928	23.40028054	22.83776928	22.32063548	22.91013032	24.54608573	24.99656805	24.54608573	22.91013032	sp|E9Q735|UBE4A_MOUSE	E9Q735	UBE4A_MOUSE	Ube4a	1028	Mus musculus	1:Experimental evidence at protein level	Ubiquitin conjugation factor E4 A	0.8094	0.9913	1	1	1	1		TRUE	3	-2.919224424	0.32315856	-1.298032932	0.225959059	0.094770057	FALSE	FALSE
E9Q7G0	26.7061018	26.67404536	26.66443188	26.67404536	26.7061018	26.28798314	26.43296491	26.35195894	26.43296491	26.28798314	sp|E9Q7G0|NUMA1_MOUSE	E9Q7G0	NUMA1_MOUSE	Numa1	2094	Mus musculus	1:Experimental evidence at protein level	Nuclear mitotic apparatus protein 1	1	0.999	30	99	99	99		FALSE	0	0.158242931	0.48953843	0.32389068	0.045612456	0.003975075	FALSE	FALSE
E9Q8D0	23.87502195	24.75761321	24.59504367	24.75761321	23.87502195	23.51161031	21.79044279	23.56970197	21.79044279	23.51161031	sp|E9Q8D0|DJC21_MOUSE	E9Q8D0	DJC21_MOUSE	Dnajc21	531	Mus musculus	1:Experimental evidence at protein level	DnaJ homolog subfamily C member 21	1	0.999	2	5	5	5		TRUE	1	-0.026035141	2.929984314	1.451974587	0.162273267	0.052838788	FALSE	FALSE
E9Q912-2	25.21817401	25.3362957	25.2595999	25.3362957	25.21817401	24.92991014	24.74159423	24.84640792	24.74159423	24.92991014	sp|E9Q912-2|GDS1_MOUSE	E9Q912-2	GDS1_MOUSE	Rap1gds1	606	Mus musculus		Isoform 2 of Rap1 GTPase-GDP dissociation stimulator 1	1	0.999	9	17	0	17	sp|E9Q912-3|GDS1_MOUSE, sp|E9Q912|GDS1_MOUSE	FALSE	0	0.234076168	0.630028711	0.432052439	0.036546351	0.002458941	FALSE	FALSE
E9Q9A9-2	26.48297876	26.40323637	26.2963382	26.40323637	26.48297876	25.93815771	26.01482296	25.80862477	26.01482296	25.93815771	sp|E9Q9A9-2|OAS2_MOUSE	E9Q9A9-2	OAS2_MOUSE	Oas2	751	Mus musculus		Isoform 2 of 2'-5'-oligoadenylate synthase 2	1	0.999	9	28	0	28	sp|E9Q9A9|OAS2_MOUSE	FALSE	0	0.246400365	0.700898233	0.473649299	0.040442222	0.00301139	FALSE	FALSE
E9QAM5	25.17040861	25.43626294	25.49939009	25.43626294	25.17040861	24.52667892	24.79484686	25.04305633	24.79484686	24.52667892	sp|E9QAM5|HELZ2_MOUSE	E9QAM5	HELZ2_MOUSE	Helz2	2947	Mus musculus	1:Experimental evidence at protein level	3'-5' exoribonuclease HELZ2	1	0.999	15	29	29	29		FALSE	0	0.148192208	1.012794151	0.580493179	0.091856211	0.018146287	FALSE	FALSE
E9QAT4-2	23.95503658	24.68277057	25.1677495	24.68277057	23.95503658	25.31577563	25.72070435	25.52774318	25.72070435	25.31577563	sp|E9QAT4-2|SC16A_MOUSE	E9QAT4-2	SC16A_MOUSE	Sec16a	2377	Mus musculus		Isoform 2 of Protein transport protein Sec16A	1	0.999	10	16	0	16	sp|E9QAT4|SC16A_MOUSE	FALSE	0	-1.77906018	-0.060050815	-0.919555497	0.139675051	0.040279217	FALSE	FALSE
F6ZDS4	27.82599794	27.85249265	27.92726979	27.85249265	27.82599794	27.93412042	27.89174524	27.86394133	27.89174524	27.93412042	sp|F6ZDS4|TPR_MOUSE	F6ZDS4	TPR_MOUSE	Tpr	2431	Mus musculus	1:Experimental evidence at protein level	Nucleoprotein TPR	1	0.999	30	72	72	72		FALSE	0	-0.184190655	0.128159586	-0.028015535	0.781294567	0.664549402	FALSE	FALSE
F7BJB9	25.93147163	26.14062401	25.83903824	26.14062401	25.93147163	25.79870267	25.69418527	25.54043185	25.69418527	25.79870267	sp|F7BJB9|MORC3_MOUSE	F7BJB9	MORC3_MOUSE	Morc3	942	Mus musculus	1:Experimental evidence at protein level	MORC family CW-type zinc finger protein 3	1	0.999	14	27	27	27		FALSE	0	-0.004843526	0.590052916	0.292604695	0.162153554	0.05261819	FALSE	FALSE
F8VPK0	24.99542671	24.91287006	24.99341543	24.91287006	24.99542671	25.08339508	25.19909703	24.86861403	25.19909703	25.08339508	sp|F8VPK0|SKI3_MOUSE	F8VPK0	SKI3_MOUSE	Skic3	1563	Mus musculus	3:Protein inferred from homology	Superkiller complex protein 3	1	0.999	8	15	15	15		FALSE	0	-0.3483065	0.182043871	-0.083131315	0.615868234	0.45751324	FALSE	FALSE
F8VQB6-2	23.79479024	23.06013248	22.84678498	23.06013248	23.79479024	24.22865725	23.39192046	21.69397908	23.39192046	24.22865725	sp|F8VQB6-2|MYO10_MOUSE	F8VQB6-2	MYO10_MOUSE	Myo10	1419	Mus musculus		Isoform Headless of Unconventional myosin-X	0.9966	0.999	2	2	0	2	sp|F8VQB6|MYO10_MOUSE	TRUE	4	-1.70337238	1.961472986	0.129050303	0.919817055	0.863664749	FALSE	FALSE
G3X8U3	26.39649948	26.50764562	26.26158206	26.50764562	26.39649948	26.66439639	26.38675031	26.66859082	26.38675031	26.66439639	sp|G3X8U3|QNG1_MOUSE	G3X8U3	QNG1_MOUSE	QNG1	338	Mus musculus	1:Experimental evidence at protein level	Queuosine 5'-phosphate N-glycosylase/hydrolase	1	0.999	6	22	22	22		FALSE	0	-0.483644796	0.114304542	-0.184670127	0.33184423	0.173508337	FALSE	FALSE
G3X982	27.81806546	27.96710433	27.88909673	27.96710433	27.81806546	27.59230556	27.3520759	27.56122501	27.3520759	27.59230556	sp|G3X982|AOXC_MOUSE	G3X982	AOXC_MOUSE	Aox3	1335	Mus musculus	1:Experimental evidence at protein level	Aldehyde oxidase 3	0.8561	0.9938	1	5	5	5		FALSE	0	0.151089552	0.62801715	0.389553351	0.064887308	0.008443024	FALSE	FALSE
G3X9K3	24.53642142	24.34163433	24.6259751	24.34163433	24.53642142	22.5891363	24.20158239	24.49314778	24.20158239	22.5891363	sp|G3X9K3|BIG1_MOUSE	G3X9K3	BIG1_MOUSE	Arfgef1	1846	Mus musculus	1:Experimental evidence at protein level	Brefeldin A-inhibited guanine nucleotide-exchange protein 1	1	0.999	3	4	4	6		TRUE	1	-0.634176088	2.114285672	0.740054792	0.393371405	0.225271696	FALSE	FALSE
G5E829	27.58365874	27.52454052	27.55386913	27.52454052	27.58365874	27.70567847	27.53262036	27.59247951	27.53262036	27.70567847	sp|G5E829|AT2B1_MOUSE	G5E829	AT2B1_MOUSE	Atp2b1	1220	Mus musculus	1:Experimental evidence at protein level	Plasma membrane calcium-transporting ATPase 1	1	0.999	21	58	40	58		FALSE	0	-0.236229673	0.123756371	-0.056236651	0.616389075	0.458946144	FALSE	FALSE
G5E870	25.43707604	25.32711799	25.37409359	25.32711799	25.43707604	24.84465683	24.88106129	24.79636446	24.88106129	24.84465683	sp|G5E870|TRIPC_MOUSE	G5E870	TRIPC_MOUSE	Trip12	2025	Mus musculus	1:Experimental evidence at protein level	E3 ubiquitin-protein ligase TRIP12	1	0.999	15	37	37	37		FALSE	0	0.37792727	0.69954276	0.538735015	0.01703698	0.000340453	FALSE	FALSE
G5E897	22.14596432	21.62216973	21.91059827	21.62216973	22.14596432	23.63451187	21.67072851	21.64233115	21.67072851	23.63451187	sp|G5E897|PLGT3_MOUSE	G5E897	PLGT3_MOUSE	Poglut3	503	Mus musculus	1:Experimental evidence at protein level	Protein O-glucosyltransferase 3	1	0.999	2	5	5	5		TRUE	1	-1.976100613	1.130207804	-0.422946404	0.667904576	0.515728106	FALSE	FALSE
G5E8B9	22.98366042	24.00901084	22.60973746	24.00901084	22.98366042	23.0721771	23.66115962	23.07189431	23.66115962	23.0721771	sp|G5E8B9|ZBT11_MOUSE	G5E8B9	ZBT11_MOUSE	Zbtb11	1050	Mus musculus	2:Experimental evidence at transcript level	Zinc finger and BTB domain-containing protein 11	0.9739	0.999	1	1	1	1		TRUE	4	-1.132760478	0.997545608	-0.067607435	0.926604985	0.876977464	FALSE	FALSE
G5E8V9	25.97270096	26.74839444	26.66907536	26.74839444	25.97270096	27.32382663	26.42909638	26.34306437	26.42909638	27.32382663	sp|G5E8V9|ARFP1_MOUSE	G5E8V9	ARFP1_MOUSE	Arfip1	373	Mus musculus	1:Experimental evidence at protein level	Arfaptin-1	1	0.999	5	16	2	16		FALSE	0	-1.156979039	0.686434626	-0.235272206	0.687135655	0.541283873	FALSE	FALSE
O08528	27.42579689	27.49546275	27.45780781	27.49546275	27.42579689	27.40527458	27.42924991	27.44606569	27.42924991	27.40527458	sp|O08528|HXK2_MOUSE	O08528	HXK2_MOUSE	Hk2	917	Mus musculus	1:Experimental evidence at protein level	Hexokinase-2	1	0.999	22	76	61	84		FALSE	0	-0.109496065	0.17514758	0.032825758	0.716721185	0.579601347	FALSE	FALSE
O08529	27.96297568	27.91595339	27.84210505	27.91595339	27.96297568	27.87255925	27.9515991	27.82666767	27.9515991	27.87255925	sp|O08529|CAN2_MOUSE	O08529	CAN2_MOUSE	Capn2	700	Mus musculus	1:Experimental evidence at protein level	Calpain-2 catalytic subunit	1	0.999	18	74	74	74		FALSE	0	-0.152214588	0.199019991	0.023402701	0.837468558	0.74624564	FALSE	FALSE
O08539-2	27.16734617	27.26748824	27.44598881	27.26748824	27.16734617	27.30248372	27.34559366	27.5033746	27.34559366	27.30248372	sp|O08539-2|BIN1_MOUSE	O08539-2	BIN1_MOUSE	Bin1	434	Mus musculus		Isoform 2 of Myc box-dependent-interacting protein 1	1	0.999	7	32	0	32	sp|O08539|BIN1_MOUSE	FALSE	0	-0.357893549	0.177474371	-0.090209589	0.588192165	0.42653322	FALSE	FALSE
O08547	28.20928632	28.33380927	28.11889704	28.33380927	28.20928632	27.53169533	27.8447525	27.8822502	27.8447525	27.53169533	sp|O08547|SC22B_MOUSE	O08547	SC22B_MOUSE	Sec22b	215	Mus musculus	1:Experimental evidence at protein level	Vesicle-trafficking protein SEC22b	1	0.999	5	32	32	32		FALSE	0	0.147878993	0.787650743	0.467764868	0.079976386	0.013114902	FALSE	FALSE
O08550	24.1437315	22.76960952	23.86402311	22.76960952	24.1437315	22.99314722	22.51416923	24.24664319	22.51416923	22.99314722	sp|O08550|KMT2B_MOUSE	O08550	KMT2B_MOUSE	Kmt2b	2713	Mus musculus	1:Experimental evidence at protein level	Histone-lysine N-methyltransferase 2B	0.5429	0.9696	1	1	1	1		TRUE	4	-1.186291985	1.868561646	0.341134831	0.725905366	0.59129303	FALSE	FALSE
O08553	28.72106069	28.71293867	28.74851073	28.71293867	28.72106069	28.86666373	28.92270235	28.93080302	28.92270235	28.86666373	sp|O08553|DPYL2_MOUSE	O08553	DPYL2_MOUSE	Dpysl2	572	Mus musculus	1:Experimental evidence at protein level	Dihydropyrimidinase-related protein 2	1	0.999	25	141	122	141		FALSE	0	-0.321119325	-0.03732001	-0.179219667	0.103067039	0.022727683	FALSE	FALSE
O08573-2	28.06147651	28.07494631	28.15336509	28.07494631	28.06147651	27.13245219	27.50207242	27.00163721	27.50207242	27.13245219	sp|O08573-2|LEG9_MOUSE	O08573-2	LEG9_MOUSE	Lgals9	322	Mus musculus		Isoform 2 of Galectin-9	1	0.999	3	7	0	7	sp|O08573-3|LEG9_MOUSE, sp|O08573|LEG9_MOUSE	FALSE	0	0.51147553	1.257608529	0.884542029	0.031634893	0.001696891	FALSE	FALSE
O08579	25.91269202	25.81282841	25.65479716	25.81282841	25.91269202	22.37772648	24.896016	24.53916272	24.896016	22.37772648	sp|O08579|EMD_MOUSE	O08579	EMD_MOUSE	Emd	259	Mus musculus	1:Experimental evidence at protein level	Emerin	1	0.999	2	7	7	7		TRUE	1	0.043261791	3.668346473	1.855804132	0.151279036	0.046416271	FALSE	FALSE
O08582	27.57506254	27.57508101	27.69072185	27.57508101	27.57506254	27.88665796	27.73381929	27.74261957	27.73381929	27.88665796	sp|O08582|GTPB1_MOUSE	O08582	GTPB1_MOUSE	Gtpbp1	668	Mus musculus	1:Experimental evidence at protein level	GTP-binding protein 1	1	0.999	10	27	27	27		FALSE	0	-0.369066154	0.020911873	-0.174077141	0.19038682	0.070270486	FALSE	FALSE
O08583	28.30077944	28.35629587	28.18866626	28.35629587	28.30077944	28.21780139	27.84498556	27.93691681	27.84498556	28.21780139	sp|O08583|THOC4_MOUSE	O08583	THOC4_MOUSE	Alyref	255	Mus musculus	1:Experimental evidence at protein level	THO complex subunit 4	1	0.999	6	29	6	29		FALSE	0	-0.027682287	0.591707484	0.282012598	0.182943664	0.066355045	FALSE	FALSE
O08585	27.93039581	23.19470021	21.65041816	23.19470021	27.93039581	28.62815615	28.21003453	28.4129361	28.21003453	28.62815615	sp|O08585|CLCA_MOUSE	O08585	CLCA_MOUSE	Clta	235	Mus musculus	1:Experimental evidence at protein level	Clathrin light chain A	0.9998	0.999	2	4	3	4		TRUE	2	-8.490926559	0.173851491	-4.158537534	0.167916991	0.056725591	FALSE	FALSE
O08599-2	26.62551812	26.76890404	26.82092685	26.76890404	26.62551812	28.04408189	26.28042375	26.38908459	26.28042375	28.04408189	sp|O08599-2|STXB1_MOUSE	O08599-2	STXB1_MOUSE	Stxbp1	603	Mus musculus		Isoform 2 of Syntaxin-binding protein 1	1	0.999	9	20	0	20	sp|O08599|STXB1_MOUSE	FALSE	0	-1.484797617	1.1526368	-0.166080408	0.846283005	0.759601144	FALSE	FALSE
O08663	25.5393645	25.70423496	25.89165106	25.70423496	25.5393645	25.58182385	25.5437578	25.64657629	25.5437578	25.58182385	sp|O08663|MAP2_MOUSE	O08663	MAP2_MOUSE	Metap2	478	Mus musculus	1:Experimental evidence at protein level	Methionine aminopeptidase 2	1	0.999	6	10	10	10		FALSE	0	-0.155194975	0.397256694	0.12103086	0.478919406	0.311692634	FALSE	FALSE
O08664	21.43291874	24.69330158	22.49255992	24.69330158	21.43291874	23.35809427	21.68937647	24.2800391	21.68937647	23.35809427	sp|O08664|BCL7C_MOUSE	O08664	BCL7C_MOUSE	Bcl7c	217	Mus musculus	1:Experimental evidence at protein level	B-cell CLL/lymphoma 7 protein family member C	0.9726	0.999	1	1	1	1		TRUE	4	-3.037837037	2.565350637	-0.2362432	0.901953014	0.837215134	FALSE	FALSE
O08691	27.95451184	28.14787924	28.04529024	28.14787924	27.95451184	26.59503035	26.09548347	26.2129505	26.09548347	26.59503035	sp|O08691|ARGI2_MOUSE	O08691	ARGI2_MOUSE	Arg2	354	Mus musculus	1:Experimental evidence at protein level	Arginase-2, mitochondrial	1	0.999	6	17	17	17		FALSE	0	1.357293284	2.138851372	1.748072328	0.010671872	8.45E-05	TRUE	TRUE
O08709	29.30251509	29.32505535	29.24502311	29.32505535	29.30251509	29.30821931	29.3842917	29.33931411	29.3842917	29.30821931	sp|O08709|PRDX6_MOUSE	O08709	PRDX6_MOUSE	Prdx6	224	Mus musculus	1:Experimental evidence at protein level	Peroxiredoxin-6	1	0.999	16	78	78	78		FALSE	0	-0.204481738	0.098327361	-0.053077188	0.572225562	0.409400715	FALSE	FALSE
O08734	27.45107223	27.39480493	27.43709014	27.39480493	27.45107223	27.38435665	27.59498777	27.43381069	27.59498777	27.38435665	sp|O08734|BAK_MOUSE	O08734	BAK_MOUSE	Bak1	209	Mus musculus	1:Experimental evidence at protein level	Bcl-2 homologous antagonist/killer	1	0.999	6	30	30	30		FALSE	0	-0.243537964	0.156746096	-0.043395934	0.734868025	0.601838417	FALSE	FALSE
O08738	24.62742044	24.48791374	24.57470231	24.48791374	24.62742044	23.99121172	24.32641632	23.92370686	24.32641632	23.99121172	sp|O08738|CASP6_MOUSE	O08738	CASP6_MOUSE	Casp6	276	Mus musculus	1:Experimental evidence at protein level	Caspase-6	1	0.999	4	5	5	6		FALSE	0	0.155513009	0.810288051	0.48290053	0.078672587	0.012680052	FALSE	FALSE
O08739	23.83287592	23.89028395	23.66109371	23.89028395	23.83287592	22.72941374	21.32805935	23.62983516	21.32805935	22.72941374	sp|O08739|AMPD3_MOUSE	O08739	AMPD3_MOUSE	Ampd3	766	Mus musculus	1:Experimental evidence at protein level	AMP deaminase 3	1	0.999	4	6	6	6		TRUE	3	-0.313247701	2.777877923	1.232315111	0.226811293	0.095813434	FALSE	FALSE
O08740	24.89685426	26.02413528	25.63035879	26.02413528	24.89685426	25.69635101	24.97535602	24.41322375	24.97535602	25.69635101	sp|O08740|RPB11_MOUSE	O08740	RPB11_MOUSE	Polr2j	117	Mus musculus	1:Experimental evidence at protein level	DNA-directed RNA polymerase II subunit RPB11	1	0.999	2	7	7	7		FALSE	0	-0.655650537	1.633262245	0.488805854	0.491570408	0.322816735	FALSE	FALSE
O08749	28.95504448	28.99374961	29.04756895	28.99374961	28.95504448	29.04899565	29.17704933	29.12626523	29.17704933	29.04899565	sp|O08749|DLDH_MOUSE	O08749	DLDH_MOUSE	Dld	509	Mus musculus	1:Experimental evidence at protein level	Dihydrolipoyl dehydrogenase, mitochondrial	1	0.999	9	67	67	67		FALSE	0	-0.287229202	0.049931089	-0.118649057	0.2763293	0.130414744	FALSE	FALSE
O08756	27.70084734	27.73461691	27.80527587	27.73461691	27.70084734	27.41229073	27.63922963	27.39473259	27.63922963	27.41229073	sp|O08756|HCD2_MOUSE	O08756	HCD2_MOUSE	Hsd17b10	261	Mus musculus	1:Experimental evidence at protein level	3-hydroxyacyl-CoA dehydrogenase type-2	1	0.999	8	40	40	40		FALSE	0	0.030754971	0.498903145	0.264829058	0.126202533	0.033428359	FALSE	FALSE
O08759-2	25.74699163	25.67823347	25.99767283	25.67823347	25.74699163	25.75797469	26.06272538	25.75093827	26.06272538	25.75797469	sp|O08759-2|UBE3A_MOUSE	O08759-2	UBE3A_MOUSE	Ube3a	849	Mus musculus		Isoform 2 of Ubiquitin-protein ligase E3A	1	0.999	8	16	0	16	sp|O08759|UBE3A_MOUSE	FALSE	0	-0.398823911	0.299663641	-0.049580135	0.827785395	0.730491912	FALSE	FALSE
O08784	27.16179833	27.55903848	27.48095496	27.55903848	27.16179833	27.22460983	27.25508088	27.17012495	27.25508088	27.22460983	sp|O08784|TCOF_MOUSE	O08784	TCOF_MOUSE	Tcof1	1320	Mus musculus	1:Experimental evidence at protein level	Treacle protein	1	0.999	8	47	47	47		FALSE	0	-0.12886945	0.49685353	0.18399204	0.352884665	0.191348366	FALSE	FALSE
O08788-2	26.66143867	26.52701948	26.50868713	26.52701948	26.66143867	26.67616499	26.61652731	26.68840592	26.61652731	26.67616499	sp|O08788-2|DCTN1_MOUSE	O08788-2	DCTN1_MOUSE	Dctn1	1243	Mus musculus		Isoform 2 of Dynactin subunit 1	1	0.999	24	60	0	60	sp|O08788|DCTN1_MOUSE	FALSE	0	-0.273852453	0.084550491	-0.094650981	0.401196908	0.23303238	FALSE	FALSE
O08795-2	29.29953644	29.32241176	29.30980689	29.32241176	29.29953644	29.07616923	28.96395078	28.98457005	28.96395078	29.07616923	sp|O08795-2|GLU2B_MOUSE	O08795-2	GLU2B_MOUSE	Prkcsh	528	Mus musculus		Isoform 2 of Glucosidase 2 subunit beta	1	0.999	14	64	1	64		FALSE	0	0.147908491	0.456801526	0.302355009	0.045557308	0.003954376	FALSE	FALSE
O08800	25.94073871	26.02583167	26.12555142	26.02583167	25.94073871	26.34215811	26.28607348	26.04957738	26.28607348	26.34215811	sp|O08800|SPB8_MOUSE	O08800	SPB8_MOUSE	Serpinb8	374	Mus musculus	1:Experimental evidence at protein level	Serpin B8	1	0.999	4	17	17	17		FALSE	0	-0.467956683	0.077498567	-0.195229058	0.270020127	0.125325312	FALSE	FALSE
O08807	28.67866858	28.72114488	28.75037036	28.72114488	28.67866858	28.4039261	28.31692036	28.42033266	28.31692036	28.4039261	sp|O08807|PRDX4_MOUSE	O08807	PRDX4_MOUSE	Prdx4	274	Mus musculus	1:Experimental evidence at protein level	Peroxiredoxin-4	1	0.999	9	33	33	78		FALSE	0	0.178043582	0.494626225	0.336334903	0.039106177	0.002767183	FALSE	FALSE
O08808	26.65416224	26.89349948	26.82166345	26.89349948	26.65416224	26.70385427	26.7767826	26.74978751	26.7767826	26.70385427	sp|O08808|DIAP1_MOUSE	O08808	DIAP1_MOUSE	Diaph1	1255	Mus musculus	1:Experimental evidence at protein level	Protein diaphanous homolog 1	1	0.999	17	58	58	58		FALSE	0	-0.16835996	0.260960493	0.046300266	0.734898718	0.603686917	FALSE	FALSE
O08810	28.11744542	28.04519423	27.99524934	28.04519423	28.11744542	27.88225141	27.8422595	27.86311056	27.8422595	27.88225141	sp|O08810|U5S1_MOUSE	O08810	U5S1_MOUSE	Eftud2	971	Mus musculus	1:Experimental evidence at protein level	116 kDa U5 small nuclear ribonucleoprotein component	1	0.999	33	134	134	134		FALSE	0	0.032982765	0.347195573	0.190089169	0.111063419	0.026495502	FALSE	FALSE
O08843	27.3490995	27.44813496	27.30435271	27.44813496	27.3490995	25.86273487	26.86300892	26.49180797	26.86300892	25.86273487	sp|O08843|LST1_MOUSE	O08843	LST1_MOUSE	Lst1	95	Mus musculus	1:Experimental evidence at protein level	Leukocyte-specific transcript 1 protein	1	0.999	2	7	5	7		FALSE	0	0.273766905	1.64892338	0.961345142	0.085956143	0.015583036	FALSE	FALSE
O08848	24.80082902	25.75464237	25.64946111	25.75464237	24.80082902	25.26130141	24.9774141	22.02260603	24.9774141	25.26130141	sp|O08848|RO60_MOUSE	O08848	RO60_MOUSE	RO60	538	Mus musculus	1:Experimental evidence at protein level	RNA-binding protein Ro60	1	0.999	3	6	6	6		TRUE	1	-1.15622389	3.785297868	1.314536989	0.398796545	0.23011019	FALSE	FALSE
O08915	26.46218846	26.84073097	26.69068572	26.84073097	26.46218846	25.93796121	26.18025838	26.26686573	26.18025838	25.93796121	sp|O08915|AIP_MOUSE	O08915	AIP_MOUSE	Aip	330	Mus musculus	1:Experimental evidence at protein level	AH receptor-interacting protein	1	0.999	5	17	17	17		FALSE	0	0.173591814	0.898754734	0.536173274	0.078672587	0.012554927	FALSE	FALSE
O08917	23.11171418	21.99180062	21.99340023	21.99180062	23.11171418	22.11824954	22.31083491	21.84463774	22.31083491	22.11824954	sp|O08917|FLOT1_MOUSE	O08917	FLOT1_MOUSE	Flot1	428	Mus musculus	1:Experimental evidence at protein level	Flotillin-1	0.9738	0.999	1	3	3	3		TRUE	3	-0.642781999	1.191577217	0.274397609	0.632247686	0.477191498	FALSE	FALSE
O08967	24.11388886	24.19850364	24.41919087	24.19850364	24.11388886	23.66439357	23.98333653	24.11798419	23.98333653	23.66439357	sp|O08967|CYH3_MOUSE	O08967	CYH3_MOUSE	Cyth3	399	Mus musculus	1:Experimental evidence at protein level	Cytohesin-3	0.9739	0.999	1	3	0	3	sp|P63034-2|CYH2_MOUSE, sp|P63034-3|CYH2_MOUSE, sp|P63034|CYH2_MOUSE, sp|Q9QX11-2|CYH1_MOUSE, sp|Q9QX11|CYH1_MOUSE	FALSE	0	-0.072223633	0.716136361	0.321956364	0.219300644	0.089904862	FALSE	FALSE
O08992	28.27186421	28.33583356	28.45547811	28.33583356	28.27186421	28.23293175	28.43760059	28.48747244	28.43760059	28.23293175	sp|O08992|SDCB1_MOUSE	O08992	SDCB1_MOUSE	Sdcbp	299	Mus musculus	1:Experimental evidence at protein level	Syntenin-1	1	0.999	7	41	41	41		FALSE	0	-0.285153906	0.221934644	-0.031609631	0.847147538	0.761928221	FALSE	FALSE
O08997	29.2496929	29.40062424	29.541945	29.40062424	29.2496929	29.51196639	29.55815232	29.5300636	29.55815232	29.51196639	sp|O08997|ATOX1_MOUSE	O08997	ATOX1_MOUSE	Atox1	68	Mus musculus	1:Experimental evidence at protein level	Copper transport protein ATOX1	1	0.999	2	19	19	19		FALSE	0	-0.37177098	0.099824207	-0.135973387	0.361975765	0.198714514	FALSE	FALSE
O09005	27.57409283	27.37267712	27.4403486	27.37267712	27.57409283	27.0466854	26.97146892	27.01794881	26.97146892	27.0466854	sp|O09005|DEGS1_MOUSE	O09005	DEGS1_MOUSE	Degs1	323	Mus musculus	1:Experimental evidence at protein level	Sphingolipid delta(4)-desaturase DES1	1	0.999	4	11	11	11		FALSE	0	0.254795028	0.645881912	0.45033847	0.032314082	0.001934266	FALSE	FALSE
O09012-2	22.3728937	28.43475076	28.65982151	28.43475076	22.3728937	23.09746047	23.08131479	28.37694978	23.08131479	23.09746047	sp|O09012-2|PEX5_MOUSE	O09012-2	PEX5_MOUSE	Pex5	602	Mus musculus		Isoform 2 of Peroxisomal targeting signal 1 receptor	1	0.999	2	2	0	2	sp|O09012|PEX5_MOUSE	TRUE	3	-4.564071911	7.83856586	1.637246974	0.676668424	0.528057317	FALSE	FALSE
O09043	22.25996374	22.82947428	22.67714862	22.82947428	22.25996374	23.75544878	23.15563523	23.16173018	23.15563523	23.75544878	sp|O09043|NAPSA_MOUSE	O09043	NAPSA_MOUSE	Napsa	419	Mus musculus	1:Experimental evidence at protein level	Napsin-A	0.9738	0.999	1	2	2	2		TRUE	4	-1.381987727	-0.155497308	-0.768742518	0.104423551	0.023351268	FALSE	FALSE
O09044	26.42337011	26.46571237	26.1863848	26.46571237	26.42337011	26.17715246	26.45016174	26.23944368	26.45016174	26.17715246	sp|O09044|SNP23_MOUSE	O09044	SNP23_MOUSE	Snap23	210	Mus musculus	1:Experimental evidence at protein level	Synaptosomal-associated protein 23	1	0.999	4	14	14	14		FALSE	0	-0.23477817	0.373917774	0.069569802	0.718733556	0.582880981	FALSE	FALSE
O09061	29.53007814	29.45793791	29.48581936	29.45793791	29.53007814	29.64882307	29.71881181	29.67288993	29.71881181	29.64882307	sp|O09061|PSB1_MOUSE	O09061	PSB1_MOUSE	Psmb1	240	Mus musculus	1:Experimental evidence at protein level	Proteasome subunit beta type-1	1	0.999	8	55	55	55		FALSE	0	-0.336933996	-0.040858937	-0.188896467	0.100811697	0.021899216	FALSE	FALSE
O09106	28.60539519	28.69361457	28.64858941	28.69361457	28.60539519	28.25315947	28.25833226	28.34576987	28.25833226	28.25315947	sp|O09106|HDAC1_MOUSE	O09106	HDAC1_MOUSE	Hdac1	482	Mus musculus	1:Experimental evidence at protein level	Histone deacetylase 1	1	0.999	12	43	34	43		FALSE	0	0.203699806	0.523191911	0.363445859	0.032698531	0.002042677	FALSE	FALSE
O09110-2	23.46103848	22.7573133	23.79703323	22.7573133	23.46103848	23.4144975	23.91551371	23.94400065	23.91551371	23.4144975	sp|O09110-2|MP2K3_MOUSE	O09110-2	MP2K3_MOUSE	Map2k3	314	Mus musculus		Isoform 1 of Dual specificity mitogen-activated protein kinase kinase 3	1	0.999	5	12	0	12	sp|O09110|MP2K3_MOUSE	FALSE	0	-1.23384902	0.394764445	-0.419542288	0.412840771	0.243117006	FALSE	FALSE
O09111	25.29304822	22.98034319	22.0019317	22.98034319	25.29304822	25.1307974	25.18420297	25.05842962	25.18420297	25.1307974	sp|O09111|NDUBB_MOUSE	O09111	NDUBB_MOUSE	Ndufb11	151	Mus musculus	1:Experimental evidence at protein level	NADH dehydrogenase [ubiquinone] 1 beta subcomplex subunit 11, mitochondrial	1	0.999	2	5	5	5		TRUE	2	-3.936730887	0.537992971	-1.699368958	0.245637256	0.108481945	FALSE	FALSE
O09131	26.66025035	26.71640147	25.45464495	26.71640147	26.66025035	26.87145183	26.7813422	26.93591499	26.7813422	26.87145183	sp|O09131|GSTO1_MOUSE	O09131	GSTO1_MOUSE	Gsto1	240	Mus musculus	1:Experimental evidence at protein level	Glutathione S-transferase omega-1	1	0.999	3	11	11	11		FALSE	0	-1.541886414	0.370278241	-0.585804086	0.335379372	0.176384707	FALSE	FALSE
O09159	25.95797205	26.18238875	25.57485276	26.18238875	25.95797205	30.52766873	26.40081769	25.96410727	26.40081769	30.52766873	sp|O09159|MA2B1_MOUSE	O09159	MA2B1_MOUSE	Man2b1	1013	Mus musculus	1:Experimental evidence at protein level	Lysosomal alpha-mannosidase	1	0.999	8	12	12	12		FALSE	0	-5.078643368	1.627056613	-1.725793377	0.412934746	0.243505698	FALSE	FALSE
O09167	30.86139857	30.95757475	28.65123436	30.95757475	30.86139857	30.80723453	30.93412637	30.88435249	30.93412637	30.80723453	sp|O09167|RL21_MOUSE	O09167	RL21_MOUSE	Rpl21	160	Mus musculus	1:Experimental evidence at protein level	Large ribosomal subunit protein eL21	1	0.999	4	29	29	29		FALSE	0	-2.448617692	1.011613894	-0.718501899	0.50456244	0.335086167	FALSE	FALSE
O09172	27.75003878	27.77215426	27.18430817	27.77215426	27.75003878	27.0231039	26.94070941	27.04819316	26.94070941	27.0231039	sp|O09172|GSH0_MOUSE	O09172	GSH0_MOUSE	Gclm	274	Mus musculus	1:Experimental evidence at protein level	Glutamate--cysteine ligase regulatory subunit	1	0.999	5	13	13	13		FALSE	0	0.099495799	1.030167359	0.564831579	0.110279107	0.026197684	FALSE	FALSE
O35075	26.0197217	25.95587238	25.88948577	25.95587238	26.0197217	25.72755583	25.75443115	25.50493001	25.75443115	25.72755583	sp|O35075|VP26C_MOUSE	O35075	VP26C_MOUSE	Vps26c	297	Mus musculus	1:Experimental evidence at protein level	Vacuolar protein sorting-associated protein 26C	1	0.999	7	20	20	20		FALSE	0	0.052909243	0.532532661	0.292720952	0.109412326	0.025683251	FALSE	FALSE
O35083	26.26981954	26.33345116	26.94332566	26.33345116	26.26981954	23.08091766	21.93200134	21.64609467	21.93200134	23.08091766	sp|O35083|PLCA_MOUSE	O35083	PLCA_MOUSE	Agpat1	285	Mus musculus	1:Experimental evidence at protein level	1-acyl-sn-glycerol-3-phosphate acyltransferase alpha	0.9999	0.999	2	4	4	4		TRUE	3	3.171392414	5.420329372	4.295860893	0.013327955	0.000181543	TRUE	TRUE
O35114	26.17267273	26.27467986	26.26728862	26.27467986	26.17267273	27.01719038	26.20971438	26.30337873	26.20971438	27.01719038	sp|O35114|SCRB2_MOUSE	O35114	SCRB2_MOUSE	Scarb2	478	Mus musculus	1:Experimental evidence at protein level	Lysosome membrane protein 2	1	0.999	4	17	17	17		FALSE	0	-0.874565838	0.330804321	-0.271880758	0.469104564	0.299076626	FALSE	FALSE
O35127	21.99847556	24.78864894	23.75275188	24.78864894	21.99847556	24.23915666	22.41231214	23.81806256	22.41231214	24.23915666	sp|O35127|C10_MOUSE	O35127	C10_MOUSE	Grcc10	126	Mus musculus	1:Experimental evidence at protein level	Protein C10	0.9739	0.999	1	3	3	3		TRUE	4	-2.231075205	2.277971889	0.023448342	0.987557368	0.979737629	FALSE	FALSE
O35129	29.47268242	29.36551188	29.44257174	29.36551188	29.47268242	29.27531038	29.4747192	29.44886013	29.4747192	29.27531038	sp|O35129|PHB2_MOUSE	O35129	PHB2_MOUSE	Phb2	299	Mus musculus	1:Experimental evidence at protein level	Prohibitin-2	1	0.999	13	74	74	74		FALSE	0	-0.180645201	0.235229415	0.027292107	0.839776703	0.749900218	FALSE	FALSE
O35130	26.32843347	26.25569567	26.25975978	26.25569567	26.32843347	25.97770232	25.99588409	26.08195098	25.99588409	25.97770232	sp|O35130|NEP1_MOUSE	O35130	NEP1_MOUSE	Emg1	244	Mus musculus	1:Experimental evidence at protein level	Ribosomal RNA small subunit methyltransferase NEP1	1	0.999	7	26	26	26		FALSE	0	0.102397836	0.423169856	0.262783846	0.064721342	0.008341861	FALSE	FALSE
O35134	24.20415752	24.43306364	24.39960494	24.43306364	24.20415752	24.81515361	23.99214709	23.95443409	23.99214709	24.81515361	sp|O35134|RPA1_MOUSE	O35134	RPA1_MOUSE	Polr1a	1717	Mus musculus	1:Experimental evidence at protein level	DNA-directed RNA polymerase I subunit RPA1	1	0.999	6	8	8	8		FALSE	0	-0.584104273	0.767498477	0.091697102	0.835305396	0.741839018	FALSE	FALSE
O35166	25.19668932	24.85580464	24.93236084	24.85580464	25.19668932	24.74220529	24.80034274	24.84963245	24.80034274	24.74220529	sp|O35166|GOSR2_MOUSE	O35166	GOSR2_MOUSE	Gosr2	212	Mus musculus	1:Experimental evidence at protein level	Golgi SNAP receptor complex member 2	1	0.999	2	14	14	14		FALSE	0	-0.082148103	0.477264319	0.197558108	0.274906714	0.129343082	FALSE	FALSE
O35215	28.75071118	28.99697622	28.96886556	28.99697622	28.75071118	28.45127577	28.51336413	28.68833089	28.51336413	28.45127577	sp|O35215|DOPD_MOUSE	O35215	DOPD_MOUSE	Ddt	118	Mus musculus	1:Experimental evidence at protein level	D-dopachrome decarboxylase	1	0.999	5	35	35	35		FALSE	0	0.079850148	0.629204631	0.35452739	0.099069307	0.021003199	FALSE	FALSE
O35218	24.7588913	24.80545685	24.78458113	24.80545685	24.7588913	25.5429558	25.58172158	26.03953424	25.58172158	25.5429558	sp|O35218|CPSF2_MOUSE	O35218	CPSF2_MOUSE	Cpsf2	782	Mus musculus	1:Experimental evidence at protein level	Cleavage and polyadenylation specificity factor subunit 2	1	0.999	10	24	24	24		FALSE	0	-1.327515313	-0.549339574	-0.938427443	0.030442723	0.001570736	FALSE	FALSE
O35226-2	28.68342912	28.51248513	28.77756837	28.51248513	28.68342912	28.83154365	28.87596106	28.61968491	28.87596106	28.83154365	sp|O35226-2|PSMD4_MOUSE	O35226-2	PSMD4_MOUSE	Psmd4	379	Mus musculus		Isoform Rpn10B of 26S proteasome non-ATPase regulatory subunit 4	1	0.999	10	42	0	42		FALSE	0	-0.40357494	0.167770273	-0.117902333	0.506643601	0.337809714	FALSE	FALSE
O35226	25.25973048	25.64563095	25.38697747	25.64563095	25.25973048	25.52314244	25.18032168	24.95485826	25.18032168	25.52314244	sp|O35226|PSMD4_MOUSE	O35226	PSMD4_MOUSE	Psmd4	376	Mus musculus	1:Experimental evidence at protein level	26S proteasome non-ATPase regulatory subunit 4	0.9999	0.999	9	4	0	40		FALSE	0	-0.265792528	0.68847021	0.211338841	0.475418351	0.306987891	FALSE	FALSE
O35250-2	24.98754533	25.78248488	22.77228701	25.78248488	24.98754533	25.75517386	25.55220917	25.28685581	25.55220917	25.75517386	sp|O35250-2|EXOC7_MOUSE	O35250-2	EXOC7_MOUSE	Exoc7	653	Mus musculus		Isoform 2 of Exocyst complex component 7	1	0.999	4	9	0	9	sp|O35250|EXOC7_MOUSE	TRUE	1	-3.104807151	1.070192738	-1.017307206	0.436016016	0.266175806	FALSE	FALSE
O35286	28.45094139	28.45197485	28.53144381	28.45197485	28.45094139	28.25020009	28.36520455	28.33879608	28.36520455	28.25020009	sp|O35286|DHX15_MOUSE	O35286	DHX15_MOUSE	Dhx15	795	Mus musculus	1:Experimental evidence at protein level	ATP-dependent RNA helicase DHX15	1	0.999	25	109	107	109		FALSE	0	-0.005628597	0.325734813	0.160053108	0.166770607	0.0556328	FALSE	FALSE
O35295	25.79445275	25.68759567	26.195837	25.68759567	25.79445275	25.27968071	25.82290522	25.80496366	25.82290522	25.27968071	sp|O35295|PURB_MOUSE	O35295	PURB_MOUSE	Purb	324	Mus musculus	1:Experimental evidence at protein level	Transcriptional regulator protein Pur-beta	1	0.999	4	11	11	11		FALSE	0	-0.298839119	0.812396345	0.256778613	0.460373494	0.288688871	FALSE	FALSE
O35309	27.51160018	27.48034277	27.69490726	27.48034277	27.51160018	27.13277175	27.20455264	27.1188432	27.20455264	27.13277175	sp|O35309|NMI_MOUSE	O35309	NMI_MOUSE	Nmi	314	Mus musculus	1:Experimental evidence at protein level	N-myc-interactor	1	0.999	5	22	22	22		FALSE	0	0.199218957	0.621236126	0.410227542	0.046369358	0.004074345	FALSE	FALSE
O35316	27.09408107	27.00101245	26.83514919	27.00101245	27.09408107	27.04546539	26.88568465	27.12665406	26.88568465	27.04546539	sp|O35316|SC6A6_MOUSE	O35316	SC6A6_MOUSE	Slc6a6	621	Mus musculus	1:Experimental evidence at protein level	Sodium- and chloride-dependent taurine transporter	0.9738	0.999	1	7	0	7	sp|P31650|S6A11_MOUSE	FALSE	0	-0.313851437	0.228810512	-0.042520463	0.809229318	0.704147225	FALSE	FALSE
O35326	28.10705948	28.28611396	28.38162322	28.28611396	28.10705948	27.96768133	27.98774776	28.07936922	27.98774776	27.96768133	sp|O35326|SRSF5_MOUSE	O35326	SRSF5_MOUSE	Srsf5	269	Mus musculus	1:Experimental evidence at protein level	Serine/arginine-rich splicing factor 5	1	0.999	5	13	12	13		FALSE	0	0.006940224	0.486392012	0.246666118	0.150297997	0.045690072	FALSE	FALSE
O35343	25.40109591	25.17474179	25.33471724	25.17474179	25.40109591	24.97392977	25.33462096	25.15025676	25.33462096	24.97392977	sp|O35343|IMA3_MOUSE	O35343	IMA3_MOUSE	Kpna4	521	Mus musculus	1:Experimental evidence at protein level	Importin subunit alpha-3	1	0.999	7	16	16	30		FALSE	0	-0.162066001	0.463230973	0.150582486	0.439710072	0.271126466	FALSE	FALSE
O35344	28.17163174	28.14372574	28.03953324	28.14372574	28.17163174	28.3090873	28.4856086	28.34599369	28.4856086	28.3090873	sp|O35344|IMA4_MOUSE	O35344	IMA4_MOUSE	Kpna3	521	Mus musculus	1:Experimental evidence at protein level	Importin subunit alpha-4	1	0.999	11	55	41	55		FALSE	0	-0.464356879	-0.059509044	-0.261932962	0.09863253	0.020809172	FALSE	FALSE
O35345	25.76216039	25.88147211	25.65151402	25.88147211	25.76216039	25.67638067	25.52087797	25.73221753	25.52087797	25.67638067	sp|O35345|IMA7_MOUSE	O35345	IMA7_MOUSE	Kpna6	536	Mus musculus	1:Experimental evidence at protein level	Importin subunit alpha-7	1	0.999	7	24	16	24		FALSE	0	-0.125875185	0.369655415	0.121890115	0.43260906	0.262217446	FALSE	FALSE
O35350	22.53323443	23.15885974	22.5658304	23.15885974	22.53323443	22.93082499	24.86859359	24.34512027	24.86859359	22.93082499	sp|O35350|CAN1_MOUSE	O35350	CAN1_MOUSE	Capn1	713	Mus musculus	1:Experimental evidence at protein level	Calpain-1 catalytic subunit	1	0.999	4	4	4	4		TRUE	4	-2.704886515	0.113810322	-1.295538097	0.179859985	0.064547453	FALSE	FALSE
O35368-3	24.93526641	25.07408445	24.39908609	25.07408445	24.93526641	22.40574467	24.19752733	24.27584104	24.19752733	22.40574467	sp|O35368-3|IFI3_MOUSE	O35368-3	IFI3_MOUSE	Ifi203	456	Mus musculus		Isoform 3 of Interferon-activable protein 203	1	0.999	7	6	0	21	sp|O35368|IFI3_MOUSE	TRUE	1	-0.303620039	2.656502647	1.176441304	0.227665702	0.096590736	FALSE	FALSE
O35375-2	25.78569282	25.55538464	25.56748428	25.55538464	25.78569282	25.36498609	25.02871193	25.19541982	25.02871193	25.36498609	sp|O35375-2|NRP2_MOUSE	O35375-2	NRP2_MOUSE	Nrp2	909	Mus musculus		Isoform A0 of Neuropilin-2	1	0.999	9	19	0	19	sp|O35375-3|NRP2_MOUSE, sp|O35375-4|NRP2_MOUSE, sp|O35375-5|NRP2_MOUSE, sp|O35375-6|NRP2_MOUSE, sp|O35375|NRP2_MOUSE	FALSE	0	0.129961399	0.749667865	0.439814632	0.083949811	0.01470998	FALSE	FALSE
O35379	26.10783038	26.11726119	25.96984644	26.11726119	26.10783038	25.72907997	25.59034593	25.46969547	25.59034593	25.72907997	sp|O35379|MRP1_MOUSE	O35379	MRP1_MOUSE	Abcc1	1528	Mus musculus	1:Experimental evidence at protein level	Multidrug resistance-associated protein 1	1	0.999	14	48	48	48		FALSE	0	0.226404004	0.710807086	0.468605545	0.046444105	0.004159683	FALSE	FALSE
O35381	29.35006376	29.30945887	29.43513039	29.30945887	29.35006376	29.61516094	29.59374068	29.57666714	29.59374068	29.61516094	sp|O35381|AN32A_MOUSE	O35381	AN32A_MOUSE	Anp32a	247	Mus musculus	1:Experimental evidence at protein level	Acidic leucine-rich nuclear phosphoprotein 32 family member A	1	0.999	6	39	25	39		FALSE	0	-0.389126142	-0.071484354	-0.230305248	0.081071192	0.013547621	FALSE	FALSE
O35382	22.02478991	23.77547935	24.85853327	23.77547935	22.02478991	23.3439866	21.86608717	23.07982622	21.86608717	23.3439866	sp|O35382|EXOC4_MOUSE	O35382	EXOC4_MOUSE	Exoc4	975	Mus musculus	1:Experimental evidence at protein level	Exocyst complex component 4	0.9089	0.9963	1	1	1	1		TRUE	4	-1.370650482	2.949918845	0.789634181	0.554824443	0.391140604	FALSE	FALSE
O35387	24.21337823	23.04167194	22.85924587	23.04167194	24.21337823	24.57468406	23.967136	24.18770727	23.967136	24.57468406	sp|O35387|HAX1_MOUSE	O35387	HAX1_MOUSE	Hax1	280	Mus musculus	1:Experimental evidence at protein level	HCLS1-associated protein X-1	1	0.999	4	6	6	6		TRUE	2	-1.931987631	0.188500102	-0.871743764	0.217201629	0.088323114	FALSE	FALSE
O35405	27.33523468	27.57781961	27.70506735	27.57781961	27.33523468	27.50588883	27.47906627	27.50540913	27.47906627	27.50588883	sp|O35405|PLD3_MOUSE	O35405	PLD3_MOUSE	Pld3	488	Mus musculus	1:Experimental evidence at protein level	5'-3' exonuclease PLD3	1	0.999	4	14	14	14		FALSE	0	-0.23916358	0.324335185	0.042585803	0.815281879	0.714032967	FALSE	FALSE
O35435	22.21174544	23.81701701	24.20744127	23.81701701	22.21174544	23.16382325	22.78525439	22.96554923	22.78525439	23.16382325	sp|O35435|PYRD_MOUSE	O35435	PYRD_MOUSE	Dhodh	395	Mus musculus	1:Experimental evidence at protein level	Dihydroorotate dehydrogenase (quinone), mitochondrial	0.9726	0.999	1	2	2	2		TRUE	4	-0.984606045	1.86565728	0.440525618	0.620976997	0.463472487	FALSE	FALSE
O35448	24.26757125	24.57617973	22.61585576	24.57617973	24.26757125	24.16631757	22.56591585	24.09536129	22.56591585	24.16631757	sp|O35448|PPT2_MOUSE	O35448	PPT2_MOUSE	Ppt2	302	Mus musculus	1:Experimental evidence at protein level	Lysosomal thioesterase PPT2	0.9729	0.999	1	3	3	3		TRUE	2	-1.628095521	2.04943687	0.210670674	0.860596462	0.780535483	FALSE	FALSE
O35459	23.72465488	23.94479346	23.61608079	23.94479346	23.72465488	25.19181664	25.61568015	23.7251763	25.61568015	25.19181664	sp|O35459|ECH1_MOUSE	O35459	ECH1_MOUSE	Ech1	327	Mus musculus	1:Experimental evidence at protein level	Delta(3,5)-Delta(2,4)-dienoyl-CoA isomerase, mitochondrial	1	0.999	5	15	15	15		FALSE	0	-2.417553755	0.252791116	-1.08238132	0.221515988	0.091717686	FALSE	FALSE
O35465-2	27.49510295	27.60948098	27.58706741	27.60948098	27.49510295	26.94986045	27.25276142	27.18353347	27.25276142	26.94986045	sp|O35465-2|FKBP8_MOUSE	O35465-2	FKBP8_MOUSE	Fkbp8	403	Mus musculus		Isoform 2 of Peptidyl-prolyl cis-trans isomerase FKBP8	1	0.999	5	20	0	20	sp|O35465|FKBP8_MOUSE	FALSE	0	0.174889971	0.695440689	0.43516533	0.063168787	0.007680292	FALSE	FALSE
O35495-2	22.27709325	23.40132558	23.07555324	23.40132558	22.27709325	25.14915418	23.48999038	21.52074799	23.48999038	25.14915418	sp|O35495-2|CDK14_MOUSE	O35495-2	CDK14_MOUSE	Cdk14	423	Mus musculus		Isoform 2 of Cyclin-dependent kinase 14	0.9738	0.999	2	1	0	4	sp|O35495|CDK14_MOUSE	TRUE	4	-2.989597302	2.052316978	-0.468640162	0.770957723	0.653394055	FALSE	FALSE
O35516-2	24.19454767	24.58361766	24.20710327	24.58361766	24.19454767	23.78991785	23.78728754	23.72802626	23.78728754	23.78991785	sp|O35516-2|NOTC2_MOUSE	O35516-2	NOTC2_MOUSE	Notch2	2266	Mus musculus		Isoform 2 of Neurogenic locus notch homolog protein 2	1	0.999	5	12	0	12	sp|O35516|NOTC2_MOUSE	FALSE	0	0.236295378	0.883729251	0.560012315	0.058971356	0.006672876	FALSE	FALSE
O35551-3	23.65897021	24.26715029	24.35193724	24.26715029	23.65897021	23.87642505	23.63878688	22.82832536	23.63878688	23.87642505	sp|O35551-3|RABE1_MOUSE	O35551-3	RABE1_MOUSE	Rabep1	822	Mus musculus		Isoform 3 of Rab GTPase-binding effector protein 1	1	0.999	6	7	0	7	sp|O35551-5|RABE1_MOUSE, sp|O35551-6|RABE1_MOUSE, sp|O35551|RABE1_MOUSE	TRUE	1	-0.24580624	1.535486553	0.644840157	0.266197585	0.121981728	FALSE	FALSE
O35593	29.21925731	29.12868584	29.2022482	29.12868584	29.21925731	29.29212346	29.50735356	29.44263287	29.50735356	29.29212346	sp|O35593|PSDE_MOUSE	O35593	PSDE_MOUSE	Psmd14	310	Mus musculus	1:Experimental evidence at protein level	26S proteasome non-ATPase regulatory subunit 14	1	0.999	9	51	51	51		FALSE	0	-0.437305929	-0.023973104	-0.230639517	0.128947765	0.035011871	FALSE	FALSE
O35598	21.60905803	23.44146514	21.92058911	23.44146514	21.60905803	22.14926741	23.17359785	23.12711539	23.17359785	22.14926741	sp|O35598|ADA10_MOUSE	O35598	ADA10_MOUSE	Adam10	749	Mus musculus	1:Experimental evidence at protein level	Disintegrin and metalloproteinase domain-containing protein 10	1	0.999	4	7	7	7		TRUE	4	-2.002109399	1.016197155	-0.492956122	0.598930828	0.439980859	FALSE	FALSE
O35601	27.42436571	27.55631391	27.38703218	27.55631391	27.42436571	27.65819405	27.5556938	27.57564565	27.5556938	27.65819405	sp|O35601|FYB1_MOUSE	O35601	FYB1_MOUSE	Fyb1	819	Mus musculus	1:Experimental evidence at protein level	FYN-binding protein 1	1	0.999	11	37	4	37		FALSE	0	-0.331258399	0.050043936	-0.140607231	0.258620904	0.116660157	FALSE	FALSE
O35604	26.41749291	26.76324915	26.38109931	26.76324915	26.41749291	26.69386667	26.84371264	26.73844	26.84371264	26.69386667	sp|O35604|NPC1_MOUSE	O35604	NPC1_MOUSE	Npc1	1277	Mus musculus	1:Experimental evidence at protein level	NPC intracellular cholesterol transporter 1	1	0.999	6	19	19	19		FALSE	0	-0.56257789	0.08645926	-0.238059315	0.26053462	0.118186017	FALSE	FALSE
O35609	27.93304324	28.10236982	28.04200515	28.10236982	27.93304324	27.87946976	27.94082857	27.98251537	27.94082857	27.87946976	sp|O35609|SCAM3_MOUSE	O35609	SCAM3_MOUSE	Scamp3	349	Mus musculus	1:Experimental evidence at protein level	Secretory carrier-associated membrane protein 3	1	0.999	5	30	30	30		FALSE	0	-0.09536703	0.2784367	0.091534835	0.434117913	0.264101998	FALSE	FALSE
O35613	23.19756211	23.52410202	23.19328034	23.52410202	23.19756211	24.56873316	24.09444033	22.67055732	24.09444033	24.56873316	sp|O35613|DAXX_MOUSE	O35613	DAXX_MOUSE	Daxx	739	Mus musculus	1:Experimental evidence at protein level	Death domain-associated protein 6	0.9987	0.999	2	2	2	2		TRUE	4	-1.807944176	0.862086614	-0.472928781	0.567766237	0.404841621	FALSE	FALSE
O35638	24.61632841	24.70326445	24.89264601	24.70326445	24.61632841	23.96412966	25.16642102	24.868462	25.16642102	23.96412966	sp|O35638|STAG2_MOUSE	O35638	STAG2_MOUSE	Stag2	1231	Mus musculus	1:Experimental evidence at protein level	Cohesin subunit SA-2	1	0.999	7	14	5	14		FALSE	0	-0.78678245	0.928933246	0.071075398	0.903766124	0.840006384	FALSE	FALSE
O35639	27.35440961	27.28840412	27.50918169	27.28840412	27.35440961	27.2069279	27.26248473	27.27454309	27.26248473	27.2069279	sp|O35639|ANXA3_MOUSE	O35639	ANXA3_MOUSE	Anxa3	323	Mus musculus	1:Experimental evidence at protein level	Annexin A3	1	0.999	10	40	33	40		FALSE	0	-0.069091599	0.341118057	0.136013229	0.301319548	0.149235914	FALSE	FALSE
O35643	27.28893336	27.26194096	27.43749849	27.26194096	27.28893336	27.43263581	27.55339095	27.58407767	27.55339095	27.43263581	sp|O35643|AP1B1_MOUSE	O35643	AP1B1_MOUSE	Ap1b1	943	Mus musculus	1:Experimental evidence at protein level	AP-1 complex subunit beta-1	1	0.999	21	48	48	77		FALSE	0	-0.404070008	0.016248929	-0.19391054	0.178649622	0.063842599	FALSE	FALSE
O35654	22.76690148	22.61867015	22.83073114	22.61867015	22.76690148	21.78863924	24.61017676	24.73784385	24.61017676	21.78863924	sp|O35654|DPOD2_MOUSE	O35654	DPOD2_MOUSE	Pold2	469	Mus musculus	1:Experimental evidence at protein level	DNA polymerase delta subunit 2	0.9738	0.999	1	1	1	1		TRUE	4	-3.183688112	1.236783383	-0.973452365	0.47734189	0.309449225	FALSE	FALSE
O35658	29.80573285	29.6477365	29.66978019	29.6477365	29.80573285	29.750212	29.67882501	29.59816782	29.67882501	29.750212	sp|O35658|C1QBP_MOUSE	O35658	C1QBP_MOUSE	C1qbp	278	Mus musculus	1:Experimental evidence at protein level	Complement component 1 Q subcomponent-binding protein, mitochondrial	1	0.999	6	76	76	76		FALSE	0	-0.168643673	0.232673484	0.032014906	0.805914045	0.699128195	FALSE	FALSE
O35682	26.78200247	26.61634479	26.7689869	26.61634479	26.78200247	25.75426089	26.33570846	26.38930928	26.33570846	25.75426089	sp|O35682|MYADM_MOUSE	O35682	MYADM_MOUSE	Myadm	320	Mus musculus	1:Experimental evidence at protein level	Myeloid-associated differentiation marker	1	0.999	3	30	30	30		FALSE	0	0.064152778	1.061217574	0.562685176	0.126553448	0.033700965	FALSE	FALSE
O35683	25.77467276	25.47251162	23.17981763	25.47251162	25.77467276	22.78513651	25.31929381	24.75576799	25.31929381	22.78513651	sp|O35683|NDUA1_MOUSE	O35683	NDUA1_MOUSE	Ndufa1	70	Mus musculus	1:Experimental evidence at protein level	NADH dehydrogenase [ubiquinone] 1 alpha subcomplex subunit 1	0.9738	0.999	1	4	4	4		TRUE	2	-2.05006918	3.094604983	0.522267901	0.749814622	0.624533557	FALSE	FALSE
O35685	28.85137952	28.87578937	28.85868583	28.87578937	28.85137952	29.15044102	28.98180957	28.97005242	28.98180957	29.15044102	sp|O35685|NUDC_MOUSE	O35685	NUDC_MOUSE	Nudc	332	Mus musculus	1:Experimental evidence at protein level	Nuclear migration protein nudC	1	0.999	10	54	54	54		FALSE	0	-0.360405219	0.016106367	-0.172149426	0.181480965	0.065546382	FALSE	FALSE
O35691	27.49387255	27.59665703	27.79327844	27.59665703	27.49387255	27.67021493	25.41154706	26.89293139	25.41154706	27.67021493	sp|O35691|PININ_MOUSE	O35691	PININ_MOUSE	Pnn	725	Mus musculus	1:Experimental evidence at protein level	Pinin	1	0.999	5	13	13	13		FALSE	0	-0.564632574	2.504042325	0.969704875	0.322089789	0.165466125	FALSE	FALSE
O35704	26.53456875	26.72990034	26.38992865	26.72990034	26.53456875	25.97960286	26.26234364	26.53489925	26.26234364	25.97960286	sp|O35704|SPTC1_MOUSE	O35704	SPTC1_MOUSE	Sptlc1	473	Mus musculus	1:Experimental evidence at protein level	Serine palmitoyltransferase 1	1	0.999	5	13	13	13		FALSE	0	-0.157630116	0.742664764	0.292517324	0.309965398	0.155972371	FALSE	FALSE
O35730-2	21.95423166	23.95707217	22.28288371	23.95707217	21.95423166	22.99798605	23.90601794	21.04472274	23.90601794	22.99798605	sp|O35730-2|RING1_MOUSE	O35730-2	RING1_MOUSE	Ring1	377	Mus musculus		Isoform 2 of E3 ubiquitin-protein ligase RING1	0.9999	0.999	2	3	0	3	sp|O35730-3|RING1_MOUSE, sp|O35730|RING1_MOUSE	TRUE	4	-2.317764272	2.481404807	0.081820268	0.961665462	0.933662943	FALSE	FALSE
O35737	28.71431586	28.74022689	28.75899202	28.74022689	28.71431586	28.8366798	28.62918206	28.62523349	28.62918206	28.8366798	sp|O35737|HNRH1_MOUSE	O35737	HNRH1_MOUSE	Hnrnph1	449	Mus musculus	1:Experimental evidence at protein level	Heterogeneous nuclear ribonucleoprotein H	1	0.999	10	56	34	86		FALSE	0	-0.168460073	0.250086351	0.040813139	0.758890985	0.637933648	FALSE	FALSE
O35841	27.75948391	27.96101262	28.04351831	27.96101262	27.75948391	28.04913762	27.95571597	27.92081732	27.95571597	28.04913762	sp|O35841|API5_MOUSE	O35841	API5_MOUSE	Api5	504	Mus musculus	1:Experimental evidence at protein level	Apoptosis inhibitor 5	1	0.999	10	33	33	33		FALSE	0	-0.303512727	0.195742009	-0.053885359	0.734868025	0.603406115	FALSE	FALSE
O35855	27.8581273	27.83799935	27.82168845	27.83799935	27.8581273	27.19637475	27.31530078	27.36544153	27.31530078	27.19637475	sp|O35855|BCAT2_MOUSE	O35855	BCAT2_MOUSE	Bcat2	393	Mus musculus	1:Experimental evidence at protein level	Branched-chain-amino-acid aminotransferase, mitochondrial	1	0.999	7	17	17	17		FALSE	0	0.370452738	0.723345963	0.546899351	0.018707837	0.000492027	FALSE	FALSE
O35857	26.29237345	26.17640023	25.77897966	26.17640023	26.29237345	26.02202385	26.34948534	25.85415397	26.34948534	26.02202385	sp|O35857|TIM44_MOUSE	O35857	TIM44_MOUSE	Timm44	452	Mus musculus	1:Experimental evidence at protein level	Mitochondrial import inner membrane translocase subunit TIM44	1	0.999	6	19	19	19		FALSE	0	-0.497132586	0.511859381	0.007363397	0.983022962	0.971568907	FALSE	FALSE
O35864	26.65766038	26.77076349	26.60223637	26.77076349	26.65766038	27.00965403	26.88931958	26.91143579	26.88931958	27.00965403	sp|O35864|CSN5_MOUSE	O35864	CSN5_MOUSE	Cops5	334	Mus musculus	1:Experimental evidence at protein level	COP9 signalosome complex subunit 5	1	0.999	9	36	36	36		FALSE	0	-0.453369718	-0.066463054	-0.259916386	0.091829449	0.018107876	FALSE	FALSE
O35887	28.69566839	28.66353769	28.79234856	28.66353769	28.69566839	28.43285267	28.35376375	28.39086024	28.35376375	28.43285267	sp|O35887|CALU_MOUSE	O35887	CALU_MOUSE	Calu	315	Mus musculus	1:Experimental evidence at protein level	Calumenin	1	0.999	9	54	54	54		FALSE	0	0.157442424	0.491942897	0.324692661	0.046375729	0.004099396	FALSE	FALSE
O35892-2	27.39897418	27.48532201	27.44402265	27.48532201	27.39897418	26.81364578	26.6824892	26.70435835	26.6824892	26.81364578	sp|O35892-2|SP100_MOUSE	O35892-2	SP100_MOUSE	Sp100	464	Mus musculus		Isoform 2 of Nuclear autoantigen Sp-100	1	0.999	9	28	0	28	sp|O35892|SP100_MOUSE	FALSE	0	0.538202697	0.880347655	0.709275176	0.012015183	0.000122251	FALSE	FALSE
O35900	25.80725094	26.2710757	26.63306218	26.2710757	25.80725094	26.46501979	26.42692348	26.28013952	26.42692348	26.46501979	sp|O35900|LSM2_MOUSE	O35900	LSM2_MOUSE	Lsm2	95	Mus musculus	1:Experimental evidence at protein level	U6 snRNA-associated Sm-like protein LSm2	1	0.999	3	16	16	16		FALSE	0	-0.730519294	0.423389984	-0.153564655	0.673815446	0.524846695	FALSE	FALSE
O35904	23.10607294	22.73628266	22.76088498	22.73628266	23.10607294	22.79055868	22.03371762	22.57766682	22.03371762	22.79055868	sp|O35904|PK3CD_MOUSE	O35904	PK3CD_MOUSE	Pik3cd	1043	Mus musculus	1:Experimental evidence at protein level	Phosphatidylinositol 4,5-bisphosphate 3-kinase catalytic subunit delta isoform	0.774	0.9892	1	2	0	2	sp|Q8BTI9|PK3CB_MOUSE	TRUE	4	-0.197601422	0.998466397	0.400432488	0.296775741	0.146082133	FALSE	FALSE
O35912	26.76188901	26.64732963	26.71744644	26.64732963	26.76188901	26.44033656	26.59573189	26.44212205	26.59573189	26.44033656	sp|O35912|EMP3_MOUSE	O35912	EMP3_MOUSE	Emp3	163	Mus musculus	2:Experimental evidence at transcript level	Epithelial membrane protein 3	0.7387	0.987	1	5	5	5		FALSE	0	0.023547849	0.40876854	0.216158195	0.127549157	0.034358224	FALSE	FALSE
O35943	25.93680425	26.95774141	22.2577769	26.95774141	25.93680425	25.71369266	25.77525028	26.34412724	25.77525028	25.71369266	sp|O35943|FRDA_MOUSE	O35943	FRDA_MOUSE	Fxn	207	Mus musculus	1:Experimental evidence at protein level	Frataxin, mitochondrial	0.9739	0.999	1	3	3	3		TRUE	1	-4.193041944	2.405876864	-0.89358254	0.669419221	0.517923581	FALSE	FALSE
O35955	24.07536946	23.94370276	23.79255669	23.94370276	24.07536946	23.5797856	23.9147176	23.92366561	23.9147176	23.5797856	sp|O35955|PSB10_MOUSE	O35955	PSB10_MOUSE	Psmb10	273	Mus musculus	1:Experimental evidence at protein level	Proteasome subunit beta type-10	1	0.999	3	9	9	9		FALSE	0	-0.214296696	0.476603424	0.131153364	0.539015885	0.374488686	FALSE	FALSE
O35969-2	28.34749796	28.34946549	28.27247602	28.34946549	28.34749796	28.08378396	28.07182141	28.18715178	28.07182141	28.08378396	sp|O35969-2|GAMT_MOUSE	O35969-2	GAMT_MOUSE	Gamt	252	Mus musculus		Isoform 2 of Guanidinoacetate N-methyltransferase	1	0.999	4	6	0	6	sp|O35969|GAMT_MOUSE	FALSE	0	0.042233739	0.375554477	0.208894108	0.104423551	0.02336151	FALSE	FALSE
O35972	26.34056011	26.3016349	26.146399	26.3016349	26.34056011	25.01475368	22.09407626	25.91758751	22.09407626	25.01475368	sp|O35972|RM23_MOUSE	O35972	RM23_MOUSE	Mrpl23	146	Mus musculus	1:Experimental evidence at protein level	Large ribosomal subunit protein uL23m	0.9739	0.999	1	3	3	3		TRUE	1	-0.725366268	4.566817313	1.920725523	0.265454137	0.121234227	FALSE	FALSE
O54692	27.20005102	26.73379023	26.72506082	26.73379023	27.20005102	26.03661399	26.77300858	26.19096777	26.77300858	26.03661399	sp|O54692|ZW10_MOUSE	O54692	ZW10_MOUSE	Zw10	779	Mus musculus	1:Experimental evidence at protein level	Centromere/kinetochore protein zw10 homolog	1	0.999	7	12	12	12		FALSE	0	-0.086936059	1.192477213	0.552770577	0.200731364	0.077078207	FALSE	FALSE
O54734	29.54712976	29.38217333	29.28369019	29.38217333	29.54712976	29.22170246	29.43928089	29.34751703	29.43928089	29.22170246	sp|O54734|OST48_MOUSE	O54734	OST48_MOUSE	Ddost	441	Mus musculus	1:Experimental evidence at protein level	Dolichyl-diphosphooligosaccharide--protein glycosyltransferase 48 kDa subunit	1	0.999	14	98	98	98		FALSE	0	-0.194729915	0.331058516	0.068164301	0.683147232	0.535175622	FALSE	FALSE
O54774	27.91626336	27.91038618	28.02365674	27.91038618	27.91626336	28.03443091	28.20019235	28.03959866	28.20019235	28.03443091	sp|O54774|AP3D1_MOUSE	O54774	AP3D1_MOUSE	Ap3d1	1199	Mus musculus	1:Experimental evidence at protein level	AP-3 complex subunit delta-1	1	0.999	17	39	39	39		FALSE	0	-0.341267955	0.058657527	-0.141305214	0.274906714	0.12919244	FALSE	FALSE
O54781	24.24455402	24.51787768	24.12610403	24.51787768	24.24455402	24.2759912	21.91164737	24.67205754	21.91164737	24.2759912	sp|O54781|SRPK2_MOUSE	O54781	SRPK2_MOUSE	Srpk2	681	Mus musculus	1:Experimental evidence at protein level	SRSF protein kinase 2	1	0.9989	4	4	4	6		TRUE	2	-1.317022003	2.66958175	0.676279874	0.585332366	0.423620718	FALSE	FALSE
O54782	24.22434826	25.21566452	25.06709605	25.21566452	24.22434826	25.72004653	26.42189635	25.88619427	26.42189635	25.72004653	sp|O54782|MA2B2_MOUSE	O54782	MA2B2_MOUSE	Man2b2	1018	Mus musculus	1:Experimental evidence at protein level	Epididymis-specific alpha-mannosidase	1	0.999	7	14	14	14		FALSE	0	-2.040014494	-0.307337717	-1.173676105	0.090547795	0.017554477	FALSE	FALSE
O54825	25.95686222	26.1315901	26.04425202	26.1315901	25.95686222	26.14000015	26.05778917	26.11258459	26.05778917	26.14000015	sp|O54825|BYST_MOUSE	O54825	BYST_MOUSE	Bysl	436	Mus musculus	1:Experimental evidence at protein level	Bystin	1	0.999	10	31	31	31		FALSE	0	-0.242986963	0.124540593	-0.059223185	0.603628715	0.44574473	FALSE	FALSE
O54833	25.64981763	25.51458224	25.81318102	25.51458224	25.64981763	25.79537959	25.45666674	25.55172903	25.45666674	25.79537959	sp|O54833|CSK22_MOUSE	O54833	CSK22_MOUSE	Csnk2a2	350	Mus musculus	1:Experimental evidence at protein level	Casein kinase II subunit alpha'	1	0.999	6	12	12	12		FALSE	0	-0.273159852	0.389030199	0.057935174	0.787158742	0.67215113	FALSE	FALSE
O54879	26.74569381	27.0833782	26.75713544	27.0833782	26.74569381	26.39204065	26.57335919	26.55683614	26.57335919	26.39204065	sp|O54879|HMGB3_MOUSE	O54879	HMGB3_MOUSE	Hmgb3	200	Mus musculus	1:Experimental evidence at protein level	High mobility group protein B3	1	0.999	3	11	11	11		FALSE	0	0.039928815	0.669385501	0.354657158	0.126862058	0.033885225	FALSE	FALSE
O54941	26.2791645	26.40968524	26.59136574	26.40968524	26.2791645	26.57729743	26.11124506	26.31825469	26.11124506	26.57729743	sp|O54941|SMCE1_MOUSE	O54941	SMCE1_MOUSE	Smarce1	411	Mus musculus	1:Experimental evidence at protein level	SWI/SNF-related matrix-associated actin-dependent regulator of chromatin subfamily E member 1	1	0.999	4	15	15	15		FALSE	0	-0.303041724	0.485320597	0.091139436	0.715831623	0.578699128	FALSE	FALSE
O54950	24.81973365	24.54416228	24.94870203	24.54416228	24.81973365	24.90843724	25.20938256	25.31734001	25.20938256	24.90843724	sp|O54950|AAKG1_MOUSE	O54950	AAKG1_MOUSE	Prkag1	330	Mus musculus	1:Experimental evidence at protein level	5'-AMP-activated protein kinase subunit gamma-1	1	0.999	3	9	8	9		FALSE	0	-0.786735603	0.038361035	-0.374187284	0.184158451	0.067124932	FALSE	FALSE
O54962	29.55345798	29.40749339	29.63439088	29.40749339	29.55345798	29.40264622	29.44471427	29.31774464	29.44471427	29.40264622	sp|O54962|BAF_MOUSE	O54962	BAF_MOUSE	Banf1	89	Mus musculus	1:Experimental evidence at protein level	Barrier-to-autointegration factor	1	0.999	3	14	14	14		FALSE	0	-0.075126935	0.361951677	0.143412371	0.305525528	0.152694221	FALSE	FALSE
O54965-2	27.81654435	22.90359087	25.87541837	22.90359087	27.81654435	28.54557432	29.74130825	29.03749517	29.74130825	28.54557432	sp|O54965-2|RNF13_MOUSE	O54965-2	RNF13_MOUSE	Rnf13	268	Mus musculus		Isoform 2 of E3 ubiquitin-protein ligase RNF13	1	0.999	2	3	0	3	sp|O54965|RNF13_MOUSE	TRUE	1	-6.941672403	-0.210877025	-3.576274714	0.140552878	0.041178583	FALSE	FALSE
O54984	27.53500217	27.48283737	27.50863467	27.48283737	27.53500217	27.72012191	27.7143081	27.66135831	27.7143081	27.72012191	sp|O54984|GET3_MOUSE	O54984	GET3_MOUSE	Get3	348	Mus musculus	1:Experimental evidence at protein level	ATPase GET3	1	0.999	11	43	43	43		FALSE	0	-0.332658958	-0.046883779	-0.189771369	0.093921503	0.018904251	FALSE	FALSE
O54988-2	26.4788449	26.7585756	26.54833652	26.7585756	26.4788449	26.70706692	26.59312163	26.60577598	26.59312163	26.70706692	sp|O54988-2|SLK_MOUSE	O54988-2	SLK_MOUSE	Slk	1202	Mus musculus		Isoform 2 of STE20-like serine/threonine-protein kinase	1	0.999	19	49	0	49	sp|O54988|SLK_MOUSE	FALSE	0	-0.287459021	0.207320679	-0.040069171	0.803425168	0.694865292	FALSE	FALSE
O55013	26.70482564	26.98919291	26.75897627	26.98919291	26.70482564	27.02855749	26.82828101	26.78667494	26.82828101	27.02855749	sp|O55013|TPPC3_MOUSE	O55013	TPPC3_MOUSE	Trappc3	180	Mus musculus	1:Experimental evidence at protein level	Trafficking protein particle complex subunit 3	1	0.999	2	7	7	7		FALSE	0	-0.357333816	0.230321397	-0.063506209	0.734868025	0.602964369	FALSE	FALSE
O55022	27.72766177	27.77072125	27.59640817	27.77072125	27.72766177	27.5904854	27.62755548	27.38597362	27.62755548	27.5904854	sp|O55022|PGRC1_MOUSE	O55022	PGRC1_MOUSE	Pgrmc1	195	Mus musculus	1:Experimental evidence at protein level	Membrane-associated progesterone receptor component 1	1	0.999	7	20	20	24		FALSE	0	-0.084000456	0.411184918	0.163592231	0.303110704	0.15043272	FALSE	FALSE
O55023	27.45211214	27.58391727	27.5110688	27.58391727	27.45211214	27.03425811	26.96456403	27.24309319	26.96456403	27.03425811	sp|O55023|IMPA1_MOUSE	O55023	IMPA1_MOUSE	Impa1	277	Mus musculus	1:Experimental evidence at protein level	Inositol monophosphatase 1	1	0.999	7	22	22	22		FALSE	0	0.186779205	0.683342713	0.435060959	0.057598488	0.006326271	FALSE	FALSE
O55028	26.61455551	26.78429147	26.64013646	26.78429147	26.61455551	26.91481522	26.33280377	26.41995761	26.33280377	26.91481522	sp|O55028|BCKD_MOUSE	O55028	BCKD_MOUSE	Bckdk	412	Mus musculus	1:Experimental evidence at protein level	Branched-chain alpha-ketoacid dehydrogenase kinase	1	0.999	6	14	14	14		FALSE	0	-0.327706763	0.575311334	0.123802285	0.664978717	0.512959317	FALSE	FALSE
O55029	28.55934885	28.45149689	28.45677075	28.45149689	28.55934885	28.63354461	28.58725092	28.62726079	28.58725092	28.63354461	sp|O55029|COPB2_MOUSE	O55029	COPB2_MOUSE	Copb2	905	Mus musculus	1:Experimental evidence at protein level	Coatomer subunit beta'	1	0.999	24	85	85	85		FALSE	0	-0.284767009	0.031140456	-0.126813276	0.224895767	0.094094321	FALSE	FALSE
O55033	24.28120404	23.82158829	22.46151433	23.82158829	24.28120404	22.05902857	22.86126906	24.00481247	22.86126906	22.05902857	sp|O55033|NCK2_MOUSE	O55033	NCK2_MOUSE	Nck2	380	Mus musculus	1:Experimental evidence at protein level	Cytoplasmic protein NCK2	0.9498	0.998	1	1	0	1	sp|Q99M51|NCK1_MOUSE	TRUE	4	-1.255470346	2.348268064	0.546398859	0.626645248	0.471544546	FALSE	FALSE
O55057	26.13571445	25.93233795	26.14601763	25.93233795	26.13571445	24.86403544	25.67505068	25.75584061	25.67505068	24.86403544	sp|O55057|PDE6D_MOUSE	O55057	PDE6D_MOUSE	Pde6d	150	Mus musculus	1:Experimental evidence at protein level	Retinal rod rhodopsin-sensitive cGMP 3',5'-cyclic phosphodiesterase subunit delta	1	0.999	3	4	4	4		FALSE	0	-0.043657507	1.323086375	0.639714434	0.174746322	0.061166463	FALSE	FALSE
O55091	25.42432906	25.37511449	25.36280319	25.37511449	25.42432906	25.36791047	22.94659153	22.23311592	22.94659153	25.36791047	sp|O55091|IMPCT_MOUSE	O55091	IMPCT_MOUSE	Impact	318	Mus musculus	1:Experimental evidence at protein level	Protein IMPACT	0.9739	0.999	1	4	4	4		TRUE	2	-0.302822645	4.045908529	1.871542942	0.201767211	0.077923888	FALSE	FALSE
O55098	24.9442454	23.75472743	22.41541263	23.75472743	24.9442454	22.91776733	22.82330881	24.23244318	22.82330881	22.91776733	sp|O55098|STK10_MOUSE	O55098	STK10_MOUSE	Stk10	966	Mus musculus	1:Experimental evidence at protein level	Serine/threonine-protein kinase 10	1	0.999	5	6	6	6		TRUE	4	-1.59231415	2.352891568	0.380288709	0.761758895	0.641706471	FALSE	FALSE
O55100-2	25.87470543	22.30518081	23.69324245	22.30518081	25.87470543	26.31542421	26.11553363	26.02788036	26.11553363	26.31542421	sp|O55100-2|SNG1_MOUSE	O55100-2	SNG1_MOUSE	Syngr1	191	Mus musculus		Isoform 1B of Synaptogyrin-1	0.9739	0.999	1	1	0	1	sp|O55100|SNG1_MOUSE	TRUE	2	-4.583179666	0.192706667	-2.1952365	0.179859985	0.064536313	FALSE	FALSE
O55106	25.7197104	26.08596043	25.97087974	26.08596043	25.7197104	25.70261744	25.47976238	25.66671508	25.47976238	25.70261744	sp|O55106|STRN_MOUSE	O55106	STRN_MOUSE	Strn	780	Mus musculus	1:Experimental evidence at protein level	Striatin	1	0.999	6	13	13	13		FALSE	0	-0.012641237	0.63094502	0.309151892	0.167687207	0.056574293	FALSE	FALSE
O55125	23.45934351	22.43707129	23.86639565	22.43707129	23.45934351	26.4883359	26.46642739	22.04357203	26.46642739	26.4883359	sp|O55125|NIPS1_MOUSE	O55125	NIPS1_MOUSE	Nipsnap1	284	Mus musculus	1:Experimental evidence at protein level	Protein NipSnap homolog 1	1	0.999	2	3	3	3		TRUE	4	-5.265408886	1.775058965	-1.745174961	0.430063414	0.259007599	FALSE	FALSE
O55126	25.20176035	25.2378295	25.31895786	25.2378295	25.20176035	23.31031734	24.62724108	25.15621643	24.62724108	23.31031734	sp|O55126|NIPS2_MOUSE	O55126	NIPS2_MOUSE	Nipsnap2	281	Mus musculus	1:Experimental evidence at protein level	Protein NipSnap homolog 2	1	0.999	3	14	14	14		TRUE	1	-0.376486381	2.153001619	0.888257619	0.276754345	0.131060678	FALSE	FALSE
O55128	28.08261183	28.33808333	28.31849164	28.33808333	28.08261183	24.44830173	28.14835539	28.30026681	28.14835539	24.44830173	sp|O55128|SAP18_MOUSE	O55128	SAP18_MOUSE	Sap18	153	Mus musculus	1:Experimental evidence at protein level	Histone deacetylase complex subunit SAP18	1	0.999	2	9	9	9		FALSE	0	-1.609197003	4.170705583	1.28075429	0.475244877	0.306754484	FALSE	FALSE
O55131	28.21440495	28.18551625	28.19183124	28.18551625	28.21440495	28.41616264	28.33611206	28.31881074	28.33611206	28.41616264	sp|O55131|SEPT7_MOUSE	O55131	SEPT7_MOUSE	Septin7	436	Mus musculus	1:Experimental evidence at protein level	Septin-7	1	0.999	10	46	34	51		FALSE	0	-0.30980653	-0.00974881	-0.15977767	0.140218397	0.040886747	FALSE	FALSE
O55135	29.07620234	29.06219324	29.11560395	29.06219324	29.07620234	28.83046182	29.00876079	29.02702198	29.00876079	28.83046182	sp|O55135|IF6_MOUSE	O55135	IF6_MOUSE	Eif6	245	Mus musculus	1:Experimental evidence at protein level	Eukaryotic translation initiation factor 6	1	0.999	6	41	41	41		FALSE	0	-0.069009876	0.327513167	0.129251645	0.30859833	0.15489035	FALSE	FALSE
O55142	30.08539174	29.91451151	29.8933319	29.91451151	30.08539174	30.29336219	30.12598757	30.53744391	30.12598757	30.29336219	sp|O55142|RL35A_MOUSE	O55142	RL35A_MOUSE	Rpl35a	110	Mus musculus	1:Experimental evidence at protein level	Large ribosomal subunit protein eL33	0.9998	0.9984	2	9	9	9		FALSE	0	-0.688305774	-0.020733243	-0.354519509	0.140619021	0.041247499	FALSE	FALSE
O55143-2	29.07749705	29.10559733	28.92203619	29.10559733	29.07749705	28.86566853	28.84222526	28.75285377	28.84222526	28.86566853	sp|O55143-2|AT2A2_MOUSE	O55143-2	AT2A2_MOUSE	Atp2a2	998	Mus musculus		Isoform 2 of Sarcoplasmic/endoplasmic reticulum calcium ATPase 2	1	0.999	26	133	0	133	sp|O55143|AT2A2_MOUSE	FALSE	0	0.013221301	0.416367375	0.214794338	0.140150943	0.040810236	FALSE	FALSE
O55201	26.17733376	26.39567585	26.46342259	26.39567585	26.17733376	26.14241966	26.20076169	26.12509054	26.20076169	26.14241966	sp|O55201|SPT5H_MOUSE	O55201	SPT5H_MOUSE	Supt5h	1082	Mus musculus	1:Experimental evidence at protein level	Transcription elongation factor SPT5	1	0.999	15	28	2	28		FALSE	0	-0.053770793	0.432544341	0.189386774	0.235961739	0.101798302	FALSE	FALSE
O55222	26.93955375	27.00813108	27.07193726	27.00813108	26.93955375	26.93193064	26.98343048	26.9626432	26.98343048	26.93193064	sp|O55222|ILK_MOUSE	O55222	ILK_MOUSE	Ilk	452	Mus musculus	1:Experimental evidence at protein level	Integrin-linked protein kinase	1	0.999	10	27	27	27		FALSE	0	-0.114711313	0.209123162	0.047205924	0.642017107	0.487926045	FALSE	FALSE
O55234	27.83707159	27.71370493	27.81400454	27.71370493	27.83707159	28.04299139	28.29877816	28.14512722	28.29877816	28.04299139	sp|O55234|PSB5_MOUSE	O55234	PSB5_MOUSE	Psmb5	264	Mus musculus	1:Experimental evidence at protein level	Proteasome subunit beta type-5	1	0.999	7	30	30	30		FALSE	0	-0.606024483	-0.142052667	-0.374038575	0.066904244	0.008903477	FALSE	FALSE
O55242	25.2523136	24.72328889	24.95720117	24.72328889	25.2523136	24.60596662	24.58122024	24.62333676	24.58122024	24.60596662	sp|O55242|SGMR1_MOUSE	O55242	SGMR1_MOUSE	Sigmar1	223	Mus musculus	1:Experimental evidence at protein level	Sigma non-opioid intracellular receptor 1	0.9739	0.999	1	6	6	6		FALSE	0	-0.001078659	0.749265349	0.374093345	0.158904715	0.05045174	FALSE	FALSE
O70131	23.85893704	22.14218059	23.50871735	22.14218059	23.85893704	23.46231153	22.0505564	22.75491625	22.0505564	23.46231153	sp|O70131|NINJ1_MOUSE	O70131	NINJ1_MOUSE	Ninj1	152	Mus musculus	1:Experimental evidence at protein level	Ninjurin-1	1	0.999	1	4	4	4		TRUE	4	-1.10965488	1.937688748	0.414016934	0.668740284	0.516600085	FALSE	FALSE
O70133-2	28.69372313	28.70117435	28.66047179	28.70117435	28.69372313	28.54474811	28.56586978	28.50965494	28.56586978	28.54474811	sp|O70133-2|DHX9_MOUSE	O70133-2	DHX9_MOUSE	Dhx9	1381	Mus musculus		Isoform 2 of ATP-dependent RNA helicase A	1	0.999	29	144	11	144		FALSE	0	0.004935334	0.28512896	0.145032147	0.148420045	0.044810343	FALSE	FALSE
O70145	28.75248855	28.73032325	28.7840393	28.73032325	28.75248855	28.9059849	28.88653452	28.82029166	28.88653452	28.9059849	sp|O70145|NCF2_MOUSE	O70145	NCF2_MOUSE	Ncf2	525	Mus musculus	1:Experimental evidence at protein level	Neutrophil cytosol factor 2	1	0.999	15	71	71	71		FALSE	0	-0.264292205	0.033652227	-0.115319989	0.237993515	0.103404079	FALSE	FALSE
O70152	27.35122678	27.69017471	26.7772227	27.69017471	27.35122678	27.61061385	27.17128005	27.02154325	27.17128005	27.61061385	sp|O70152|DPM1_MOUSE	O70152	DPM1_MOUSE	Dpm1	260	Mus musculus	1:Experimental evidence at protein level	Dolichol-phosphate mannosyltransferase subunit 1	1	0.999	5	12	12	12		FALSE	0	-0.738127811	0.74825251	0.00506235	0.99135617	0.986728489	FALSE	FALSE
O70161-2	22.93874133	23.07847419	22.79318903	23.07847419	22.93874133	24.98601144	24.21561979	23.14164868	24.21561979	24.98601144	sp|O70161-2|PI51C_MOUSE	O70161-2	PI51C_MOUSE	Pip5k1c	627	Mus musculus		Isoform 2 of Phosphatidylinositol 4-phosphate 5-kinase type-1 gamma	0.9947	0.999	2	1	0	6	sp|O70161-3|PI51C_MOUSE, sp|O70161|PI51C_MOUSE	TRUE	4	-2.422402965	0.067152724	-1.177625121	0.171994652	0.059264568	FALSE	FALSE
O70172	24.3263155	23.06813414	22.66828643	23.06813414	24.3263155	25.64525064	24.91883003	23.69512488	24.91883003	25.64525064	sp|O70172|PI42A_MOUSE	O70172	PI42A_MOUSE	Pip4k2a	405	Mus musculus	1:Experimental evidence at protein level	Phosphatidylinositol 5-phosphate 4-kinase type-2 alpha	1	0.999	3	9	6	9		TRUE	3	-3.135837383	0.33819106	-1.398823162	0.223643313	0.093341807	FALSE	FALSE
O70194	28.04370686	28.0709007	28.05236672	28.0709007	28.04370686	28.1894551	28.22313382	28.22452387	28.22313382	28.1894551	sp|O70194|EIF3D_MOUSE	O70194	EIF3D_MOUSE	Eif3d	548	Mus musculus	1:Experimental evidence at protein level	Eukaryotic translation initiation factor 3 subunit D	1	0.999	13	76	76	76		FALSE	0	-0.292455788	-0.020969892	-0.15671284	0.122171033	0.031199878	FALSE	FALSE
O70251	30.89291046	30.73875396	30.97666454	30.73875396	30.89291046	31.07939982	31.14998026	31.06819227	31.14998026	31.07939982	sp|O70251|EF1B_MOUSE	O70251	EF1B_MOUSE	Eef1b	225	Mus musculus	1:Experimental evidence at protein level	Elongation factor 1-beta	1	0.999	9	68	63	68		FALSE	0	-0.444760062	-0.014735528	-0.229747795	0.139751228	0.04044397	FALSE	FALSE
O70252	27.89861661	28.17915845	28.06353892	28.17915845	27.89861661	27.66146433	27.60274201	27.71706545	27.60274201	27.66146433	sp|O70252|HMOX2_MOUSE	O70252	HMOX2_MOUSE	Hmox2	315	Mus musculus	1:Experimental evidence at protein level	Heme oxygenase 2	1	0.999	10	39	39	39		FALSE	0	0.146324234	0.62703723	0.386680732	0.067128484	0.008983216	FALSE	FALSE
O70274	22.48472219	25.69095049	25.93697224	25.69095049	22.48472219	25.70126309	25.34404567	20.94105847	25.34404567	25.70126309	sp|O70274|TP4A2_MOUSE	O70274	TP4A2_MOUSE	Ptp4a2	167	Mus musculus	1:Experimental evidence at protein level	Protein tyrosine phosphatase type IVA 2	0.9738	0.999	1	3	0	3	sp|Q63739|TP4A1_MOUSE	TRUE	2	-3.620940242	5.038458688	0.708759223	0.801098981	0.69182495	FALSE	FALSE
O70305-2	25.80400543	25.30310638	25.44047888	25.30310638	25.80400543	25.48119708	25.60655567	23.07387662	25.60655567	25.48119708	sp|O70305-2|ATX2_MOUSE	O70305-2	ATX2_MOUSE	Atxn2	1215	Mus musculus		Isoform 2 of Ataxin-2	1	0.999	4	7	0	7	sp|O70305|ATX2_MOUSE	TRUE	1	-1.125062254	2.715703139	0.795320443	0.505993827	0.336295259	FALSE	FALSE
O70310	28.06258804	27.94013219	27.89988553	27.94013219	28.06258804	28.26419617	28.33550935	28.26617946	28.33550935	28.26419617	sp|O70310|NMT1_MOUSE	O70310	NMT1_MOUSE	Nmt1	496	Mus musculus	1:Experimental evidence at protein level	Glycylpeptide N-tetradecanoyltransferase 1	1	0.999	10	51	31	51		FALSE	0	-0.502208764	-0.139977385	-0.321093074	0.0562252	0.00602544	FALSE	FALSE
O70311	24.56004333	25.02385382	24.72520293	25.02385382	24.56004333	25.42097959	24.90075591	24.944348	24.90075591	25.42097959	sp|O70311|NMT2_MOUSE	O70311	NMT2_MOUSE	Nmt2	529	Mus musculus	1:Experimental evidence at protein level	Glycylpeptide N-tetradecanoyltransferase 2	1	0.999	7	9	9	29		FALSE	0	-0.827956276	0.189967341	-0.318994468	0.325995462	0.168368538	FALSE	FALSE
O70318	26.64167584	26.73800348	26.68837636	26.73800348	26.64167584	26.75798455	26.63909325	26.78583677	26.63909325	26.75798455	sp|O70318|E41L2_MOUSE	O70318	E41L2_MOUSE	Epb41l2	988	Mus musculus	1:Experimental evidence at protein level	Band 4.1-like protein 2	1	0.999	14	42	42	42		FALSE	0	-0.217290335	0.14071774	-0.038286297	0.736934265	0.606635543	FALSE	FALSE
O70370	29.36615531	29.44809374	29.44979928	29.44809374	29.36615531	29.77785908	29.69192633	29.71728807	29.69192633	29.77785908	sp|O70370|CATS_MOUSE	O70370	CATS_MOUSE	Ctss	340	Mus musculus	1:Experimental evidence at protein level	Cathepsin S	1	0.999	9	65	65	65		FALSE	0	-0.465116472	-0.150233626	-0.307675049	0.045612456	0.003984536	FALSE	FALSE
O70378	25.92232343	25.85644073	25.7620534	25.85644073	25.92232343	25.72494667	25.63399263	25.73138989	25.63399263	25.72494667	sp|O70378|EMC8_MOUSE	O70378	EMC8_MOUSE	Emc8	207	Mus musculus	1:Experimental evidence at protein level	ER membrane protein complex subunit 8	1	0.999	4	10	10	10		FALSE	0	-0.03393982	0.334265406	0.150162793	0.219699548	0.090236749	FALSE	FALSE
O70435	29.4320201	29.50141288	29.46358099	29.50141288	29.4320201	29.86384428	29.55711893	29.50455825	29.55711893	29.86384428	sp|O70435|PSA3_MOUSE	O70435	PSA3_MOUSE	Psma3	255	Mus musculus	1:Experimental evidence at protein level	Proteasome subunit alpha type-3	1	0.999	6	22	22	22		FALSE	0	-0.468024736	0.115686417	-0.176169159	0.342115619	0.181775314	FALSE	FALSE
O70439	28.00926208	28.20807432	27.91096235	28.20807432	28.00926208	27.4678529	27.50338758	27.47728049	27.50338758	27.4678529	sp|O70439|STX7_MOUSE	O70439	STX7_MOUSE	Stx7	261	Mus musculus	1:Experimental evidence at protein level	Syntaxin-7	1	0.999	4	12	12	12		FALSE	0	0.319196493	0.800655355	0.559925924	0.032314082	0.001850037	FALSE	FALSE
O70469	27.14102958	26.93433463	27.06524042	26.93433463	27.14102958	26.81734078	27.14387471	27.28875458	27.14387471	26.81734078	sp|O70469|DOK2_MOUSE	O70469	DOK2_MOUSE	Dok2	412	Mus musculus	1:Experimental evidence at protein level	Docking protein 2	1	0.999	8	17	17	17		FALSE	0	-0.408158412	0.335248121	-0.036455146	0.883005869	0.811282787	FALSE	FALSE
O70475	25.9668322	26.14619497	26.115218	26.14619497	25.9668322	25.55386573	25.52074012	25.27906373	25.52074012	25.55386573	sp|O70475|UGDH_MOUSE	O70475	UGDH_MOUSE	Ugdh	493	Mus musculus	1:Experimental evidence at protein level	UDP-glucose 6-dehydrogenase	1	0.999	6	14	14	14		FALSE	0	0.3552665	0.894450563	0.624858531	0.032314082	0.001879496	FALSE	FALSE
O70480	26.16670219	26.32153716	26.23087331	26.32153716	26.16670219	26.04653121	25.87248908	26.29440059	25.87248908	26.04653121	sp|O70480|VAMP4_MOUSE	O70480	VAMP4_MOUSE	Vamp4	141	Mus musculus	1:Experimental evidence at protein level	Vesicle-associated membrane protein 4	1	0.999	2	5	5	5		FALSE	0	-0.157570824	0.494698679	0.168563928	0.411440794	0.241819992	FALSE	FALSE
O70492	27.20109954	27.58058234	27.52597881	27.58058234	27.20109954	27.41595989	27.42090238	27.46524852	27.42090238	27.41595989	sp|O70492|SNX3_MOUSE	O70492	SNX3_MOUSE	Snx3	162	Mus musculus	1:Experimental evidence at protein level	Sorting nexin-3	1	0.999	6	16	14	16		FALSE	0	-0.3016183	0.305318231	0.001849965	0.992431946	0.988122535	FALSE	FALSE
O70493	25.96003721	26.04024507	26.29256345	26.04024507	25.96003721	26.01303467	25.90997043	25.94420839	25.90997043	26.01303467	sp|O70493|SNX12_MOUSE	O70493	SNX12_MOUSE	Snx12	165	Mus musculus	1:Experimental evidence at protein level	Sorting nexin-12	1	0.999	4	5	5	7		FALSE	0	-0.131479995	0.415234818	0.141877412	0.409434006	0.240117619	FALSE	FALSE
O70496	25.8023932	25.92411732	25.97813855	25.92411732	25.8023932	25.35672034	25.20339087	25.19846812	25.20339087	25.35672034	sp|O70496|CLCN7_MOUSE	O70496	CLCN7_MOUSE	Clcn7	803	Mus musculus	1:Experimental evidence at protein level	H(+)/Cl(-) exchange transporter 7	1	0.999	2	7	7	7		FALSE	0	0.43501852	0.862361303	0.648689912	0.019306692	0.000542461	FALSE	FALSE
O70503	29.39790556	29.29817097	29.32378528	29.29817097	29.39790556	29.01421786	29.20376455	29.06485343	29.20376455	29.01421786	sp|O70503|DHB12_MOUSE	O70503	DHB12_MOUSE	Hsd17b12	312	Mus musculus	1:Experimental evidence at protein level	Very-long-chain 3-oxoacyl-CoA reductase	1	0.999	8	44	19	44		FALSE	0	0.048498947	0.442851699	0.245675323	0.105165413	0.023867251	FALSE	FALSE
O70551	25.55761071	25.10067758	25.52688914	25.10067758	25.55761071	25.19999084	25.39156758	25.18529876	25.39156758	25.19999084	sp|O70551|SRPK1_MOUSE	O70551	SRPK1_MOUSE	Srpk1	648	Mus musculus	1:Experimental evidence at protein level	SRSF protein kinase 1	1	0.999	7	13	11	13		FALSE	0	-0.256662783	0.528876277	0.136106747	0.57700204	0.414439268	FALSE	FALSE
O70566	25.84398247	25.9415376	25.88201627	25.9415376	25.84398247	25.95479455	25.96688931	25.73934428	25.96688931	25.95479455	sp|O70566|DIAP2_MOUSE	O70566	DIAP2_MOUSE	Diaph2	1098	Mus musculus	1:Experimental evidence at protein level	Protein diaphanous homolog 2	1	0.999	5	14	14	14		FALSE	0	-0.221893569	0.226232366	0.002169399	0.987954416	0.981137014	FALSE	FALSE
O70591	27.64023346	27.69023813	27.7769978	27.69023813	27.64023346	27.66127131	27.76067346	27.85908155	27.76067346	27.66127131	sp|O70591|PFD2_MOUSE	O70591	PFD2_MOUSE	Pfdn2	154	Mus musculus	1:Experimental evidence at protein level	Prefoldin subunit 2	1	0.999	5	13	13	13		FALSE	0	-0.264769107	0.149064489	-0.057852309	0.658250724	0.505079227	FALSE	FALSE
O88188	24.74337845	24.807741	24.62874933	24.807741	24.74337845	24.59110124	24.47285046	24.35003556	24.47285046	24.59110124	sp|O88188|LY86_MOUSE	O88188	LY86_MOUSE	Ly86	162	Mus musculus	1:Experimental evidence at protein level	Lymphocyte antigen 86	0.9739	0.999	1	6	6	6		FALSE	0	0.016381312	0.49420637	0.255293841	0.139751228	0.040439918	FALSE	FALSE
O88271	25.8914676	26.25072952	25.97632961	26.25072952	25.8914676	22.8053341	26.18746671	26.09706508	26.18746671	22.8053341	sp|O88271|CFDP1_MOUSE	O88271	CFDP1_MOUSE	Cfdp1	295	Mus musculus	1:Experimental evidence at protein level	Craniofacial development protein 1	1	0.999	3	11	11	11		TRUE	1	-1.550898169	3.570005398	1.009553615	0.524096768	0.357871018	FALSE	FALSE
O88291-2	24.52602193	24.87999804	25.61307338	24.87999804	24.52602193	24.41074454	24.27333135	24.47861572	24.27333135	24.41074454	sp|O88291-2|ZN326_MOUSE	O88291-2	ZN326_MOUSE	Znf326	374	Mus musculus		Isoform 2 of DBIRD complex subunit ZNF326	1	0.999	3	6	0	6	sp|O88291|ZN326_MOUSE	FALSE	0	-0.137901756	1.375502923	0.618800584	0.218869143	0.089616152	FALSE	FALSE
O88342	29.79623422	29.7279244	29.80690366	29.7279244	29.79623422	29.84858999	29.81115133	29.94450171	29.81115133	29.84858999	sp|O88342|WDR1_MOUSE	O88342	WDR1_MOUSE	Wdr1	606	Mus musculus	1:Experimental evidence at protein level	WD repeat-containing protein 1	1	0.999	16	135	135	135		FALSE	0	-0.260927035	0.078806541	-0.091060247	0.395437145	0.227091382	FALSE	FALSE
O88351	23.68730979	23.18929501	22.686769	23.18929501	23.68730979	23.77663574	23.97007727	24.22162871	23.97007727	23.77663574	sp|O88351|IKKB_MOUSE	O88351	IKKB_MOUSE	Ikbkb	757	Mus musculus	1:Experimental evidence at protein level	Inhibitor of nuclear factor kappa-B kinase subunit beta	1	0.999	7	8	8	8		TRUE	2	-1.536994411	-0.06631754	-0.801655976	0.135337233	0.037858082	FALSE	FALSE
O88379	25.24698626	25.53186711	25.45273065	25.53186711	25.24698626	22.35188181	24.78664105	25.06756697	24.78664105	22.35188181	sp|O88379|BAZ1A_MOUSE	O88379	BAZ1A_MOUSE	Baz1a	1555	Mus musculus	1:Experimental evidence at protein level	Bromodomain adjacent to zinc finger domain protein 1A	1	0.999	5	8	8	8		TRUE	1	-0.644355334	3.328018128	1.341831397	0.293839824	0.143204696	FALSE	FALSE
O88384	25.92868689	26.27182589	26.16104806	26.27182589	25.92868689	25.97304436	28.0879846	25.71279796	28.0879846	25.97304436	sp|O88384|VTI1B_MOUSE	O88384	VTI1B_MOUSE	Vti1b	232	Mus musculus	1:Experimental evidence at protein level	Vesicle transport through interaction with t-SNAREs homolog 1B	1	0.999	4	12	12	12		FALSE	0	-2.211625008	1.270114278	-0.470755365	0.669785568	0.51853433	FALSE	FALSE
O88396	23.23364187	23.63123646	23.30720748	23.63123646	23.23364187	22.77125108	21.45276814	22.00247496	21.45276814	22.77125108	sp|O88396|GRPE2_MOUSE	O88396	GRPE2_MOUSE	Grpel2	224	Mus musculus	2:Experimental evidence at transcript level	GrpE protein homolog 2, mitochondrial	0.9996	0.999	2	4	4	4		TRUE	4	0.387625491	2.242768927	1.315197209	0.084039608	0.014771136	FALSE	FALSE
O88425	27.20155532	27.57094071	27.62647015	27.57094071	27.20155532	26.17496727	26.17760628	23.33460624	26.17760628	26.17496727	sp|O88425|NDK6_MOUSE	O88425	NDK6_MOUSE	Nme6	189	Mus musculus	1:Experimental evidence at protein level	Nucleoside diphosphate kinase 6	0.6596	0.9811	1	2	2	2		TRUE	1	0.045237778	4.429286478	2.237262128	0.152199451	0.046884429	FALSE	FALSE
O88441	26.44792619	26.20445503	26.53496561	26.20445503	26.44792619	26.22717083	26.65161452	26.40436512	26.65161452	26.22717083	sp|O88441|MTX2_MOUSE	O88441	MTX2_MOUSE	Mtx2	263	Mus musculus	1:Experimental evidence at protein level	Metaxin-2	1	0.999	5	19	19	19		FALSE	0	-0.416447474	0.352578377	-0.031934548	0.903766124	0.839627527	FALSE	FALSE
O88447	26.51047638	26.34282925	26.35621875	26.34282925	26.51047638	26.55241957	26.43991304	26.6539853	26.43991304	26.55241957	sp|O88447|KLC1_MOUSE	O88447	KLC1_MOUSE	Klc1	541	Mus musculus	1:Experimental evidence at protein level	Kinesin light chain 1	1	0.999	6	24	24	24		FALSE	0	-0.374811765	0.083616075	-0.145597845	0.320479779	0.163718917	FALSE	FALSE
O88448	26.42045153	26.33390901	26.23194039	26.33390901	26.42045153	26.55185738	26.40827389	26.4747895	26.40827389	26.55185738	sp|O88448|KLC2_MOUSE	O88448	KLC2_MOUSE	Klc2	599	Mus musculus	1:Experimental evidence at protein level	Kinesin light chain 2	1	0.999	4	8	6	8		FALSE	0	-0.35432283	0.055242943	-0.149539944	0.262533143	0.119497844	FALSE	FALSE
O88455	26.08451208	25.95817859	24.95265772	25.95817859	26.08451208	25.32984998	25.03797921	25.33072558	25.03797921	25.32984998	sp|O88455|DHCR7_MOUSE	O88455	DHCR7_MOUSE	Dhcr7	471	Mus musculus	1:Experimental evidence at protein level	7-dehydrocholesterol reductase	1	0.999	3	9	9	9		FALSE	0	-0.42680223	1.291331317	0.432264544	0.422833138	0.252835856	FALSE	FALSE
O88456	27.43634949	27.53702806	27.22235198	27.53702806	27.43634949	27.55834025	27.37032703	27.40020271	27.37032703	27.55834025	sp|O88456|CPNS1_MOUSE	O88456	CPNS1_MOUSE	Capns1	268	Mus musculus	1:Experimental evidence at protein level	Calpain small subunit 1	1	0.999	7	37	30	37		FALSE	0	-0.327658415	0.23889811	-0.044380153	0.809229318	0.704225871	FALSE	FALSE
O88487	27.88126765	27.71364085	27.8336875	27.71364085	27.88126765	28.04284565	28.04982894	28.08751852	28.04982894	28.04284565	sp|O88487|DC1I2_MOUSE	O88487	DC1I2_MOUSE	Dync1i2	612	Mus musculus	1:Experimental evidence at protein level	Cytoplasmic dynein 1 intermediate chain 2	1	0.999	13	50	50	50		FALSE	0	-0.427799709	-0.073265033	-0.250532371	0.084385611	0.014955617	FALSE	FALSE
O88508-2	24.80697425	24.95790459	22.9329801	24.95790459	24.80697425	24.2499126	24.69612099	24.82619399	24.69612099	24.2499126	sp|O88508-2|DNM3A_MOUSE	O88508-2	DNM3A_MOUSE	Dnmt3a	689	Mus musculus		Isoform 2 of DNA (cytosine-5)-methyltransferase 3A	1	0.999	5	8	0	8	sp|O88508|DNM3A_MOUSE	TRUE	1	-1.906036381	1.189790613	-0.358122884	0.715831623	0.578466501	FALSE	FALSE
O88520	23.37907781	23.30362742	22.95008411	23.30362742	23.37907781	22.97233899	22.92115778	23.1515937	22.92115778	22.97233899	sp|O88520|SHOC2_MOUSE	O88520	SHOC2_MOUSE	Shoc2	582	Mus musculus	1:Experimental evidence at protein level	Leucine-rich repeat protein SHOC-2	0.966	0.9987	1	2	2	2		TRUE	3	-0.170734872	0.562534123	0.195899625	0.397058321	0.228397277	FALSE	FALSE
O88522	24.71660922	22.60195086	24.95707671	22.60195086	24.71660922	24.36384066	24.42907287	24.66021444	24.42907287	24.36384066	sp|O88522|NEMO_MOUSE	O88522	NEMO_MOUSE	Ikbkg	412	Mus musculus	1:Experimental evidence at protein level	NF-kappa-B essential modulator	0.999	0.999	2	2	2	2		TRUE	1	-2.121262668	1.336268545	-0.392497061	0.720648467	0.58535431	FALSE	FALSE
O88531	28.03433822	27.84343096	27.89284665	27.84343096	28.03433822	27.66904681	27.930876	27.92171711	27.930876	27.66904681	sp|O88531|PPT1_MOUSE	O88531	PPT1_MOUSE	Ppt1	306	Mus musculus	1:Experimental evidence at protein level	Palmitoyl-protein thioesterase 1	1	0.999	5	34	34	34		FALSE	0	-0.187256004	0.353239944	0.08299197	0.622970099	0.46623305	FALSE	FALSE
O88532	25.54208226	25.98845448	25.6638508	25.98845448	25.54208226	24.01272196	24.70566223	25.40376244	24.70566223	24.01272196	sp|O88532|ZFR_MOUSE	O88532	ZFR_MOUSE	Zfr	1074	Mus musculus	1:Experimental evidence at protein level	Zinc finger RNA-binding protein	1	0.999	4	9	9	9		TRUE	1	0.047377262	2.000783334	1.024080298	0.144535987	0.04301007	FALSE	FALSE
O88543	26.4795833	26.60062312	26.2416882	26.60062312	26.4795833	26.55605916	26.52624096	26.4981435	26.52624096	26.55605916	sp|O88543|CSN3_MOUSE	O88543	CSN3_MOUSE	Cops3	423	Mus musculus	1:Experimental evidence at protein level	COP9 signalosome complex subunit 3	1	0.999	5	16	16	16		FALSE	0	-0.363713461	0.191347459	-0.086183001	0.618800176	0.461531677	FALSE	FALSE
O88544	26.51366556	26.45656811	26.65777005	26.45656811	26.51366556	26.6998917	26.78212549	26.72827595	26.78212549	26.6998917	sp|O88544|CSN4_MOUSE	O88544	CSN4_MOUSE	Cops4	406	Mus musculus	1:Experimental evidence at protein level	COP9 signalosome complex subunit 4	1	0.999	13	39	39	39		FALSE	0	-0.39207552	0.00388257	-0.194096475	0.162629693	0.053171394	FALSE	FALSE
O88545	26.85993908	26.61337897	26.80750704	26.61337897	26.85993908	27.19977268	27.00496364	26.9142425	27.00496364	27.19977268	sp|O88545|CSN6_MOUSE	O88545	CSN6_MOUSE	Cops6	324	Mus musculus	1:Experimental evidence at protein level	COP9 signalosome complex subunit 6	1	0.999	4	14	14	14		FALSE	0	-0.569122457	0.010353307	-0.279384575	0.167316315	0.055943054	FALSE	FALSE
O88569-2	32.11522895	32.00106315	32.00158496	32.00106315	32.11522895	31.9860519	31.84127803	31.81783942	31.84127803	31.9860519	sp|O88569-2|ROA2_MOUSE	O88569-2	ROA2_MOUSE	Hnrnpa2b1	341	Mus musculus		Isoform 2 of Heterogeneous nuclear ribonucleoproteins A2/B1	1	0.999	12	110	0	110	sp|O88569|ROA2_MOUSE	FALSE	0	-0.040979437	0.356117912	0.157569238	0.228149105	0.096988986	FALSE	FALSE
O88569-3	23.46169801	22.36372827	24.3282039	22.36372827	23.46169801	24.79396997	24.72404623	24.60073619	24.72404623	24.79396997	sp|O88569-3|ROA2_MOUSE	O88569-3	ROA2_MOUSE	Hnrnpa2b1	301	Mus musculus		Isoform 3 of Heterogeneous nuclear ribonucleoproteins A2/B1	0.9999	0.999	12	4	4	100		TRUE	1	-2.6349251	-0.00848971	-1.321707405	0.157284923	0.049000311	FALSE	FALSE
O88574	23.22294971	23.84284693	24.007549	23.84284693	23.22294971	23.11079823	22.47251577	23.36530268	22.47251577	23.11079823	sp|O88574|SAP30_MOUSE	O88574	SAP30_MOUSE	Sap30	220	Mus musculus	1:Experimental evidence at protein level	Histone deacetylase complex subunit SAP30	0.9729	0.999	1	1	1	1		TRUE	3	-0.119323935	1.535809907	0.708242986	0.203888756	0.079175726	FALSE	FALSE
O88587-2	26.08385098	25.89491738	25.94665181	25.89491738	26.08385098	25.92459806	26.08137746	26.0077276	26.08137746	25.92459806	sp|O88587-2|COMT_MOUSE	O88587-2	COMT_MOUSE	Comt	222	Mus musculus		Isoform Soluble of Catechol O-methyltransferase	1	0.999	5	24	0	24	sp|O88587|COMT_MOUSE	FALSE	0	-0.240987592	0.182132291	-0.029427651	0.83032061	0.735662496	FALSE	FALSE
O88597	23.18736467	23.59220652	23.06947587	23.59220652	23.18736467	21.54639907	23.77451	23.83559768	23.77451	21.54639907	sp|O88597|BECN1_MOUSE	O88597	BECN1_MOUSE	Becn1	448	Mus musculus	1:Experimental evidence at protein level	Beclin-1	0.9739	0.999	1	2	2	2		TRUE	4	-1.53435294	1.996046486	0.230846773	0.840003608	0.750765858	FALSE	FALSE
O88630	26.23722543	26.22550887	25.86497276	26.22550887	26.23722543	25.93741612	25.79681338	25.22676275	25.79681338	25.93741612	sp|O88630|GOSR1_MOUSE	O88630	GOSR1_MOUSE	Gosr1	250	Mus musculus	1:Experimental evidence at protein level	Golgi SNAP receptor complex member 1	0.9739	0.999	1	5	5	5		FALSE	0	-0.129671999	1.040815203	0.455571602	0.235961739	0.10194351	FALSE	FALSE
O88643	26.8894633	26.83447414	26.48267282	26.83447414	26.8894633	26.31802611	26.62166032	26.45089836	26.62166032	26.31802611	sp|O88643|PAK1_MOUSE	O88643	PAK1_MOUSE	Pak1	545	Mus musculus	1:Experimental evidence at protein level	Serine/threonine-protein kinase PAK 1	1	0.999	7	10	8	34		FALSE	0	-0.105832268	0.649849248	0.27200849	0.268048971	0.123651709	FALSE	FALSE
O88653	26.89095241	26.87962475	26.92363034	26.87962475	26.89095241	26.77967698	26.96429371	26.92060909	26.96429371	26.77967698	sp|O88653|LTOR3_MOUSE	O88653	LTOR3_MOUSE	Lamtor3	124	Mus musculus	1:Experimental evidence at protein level	Ragulator complex protein LAMTOR3	1	0.999	3	12	12	12		FALSE	0	-0.175994341	0.195746154	0.009875907	0.938802212	0.896853722	FALSE	FALSE
O88668	27.029741	26.67268905	26.82583951	26.67268905	27.029741	27.01478007	27.07518647	26.80188653	27.07518647	27.01478007	sp|O88668|CREG1_MOUSE	O88668	CREG1_MOUSE	Creg1	220	Mus musculus	1:Experimental evidence at protein level	Protein CREG1	1	0.999	3	11	11	11		FALSE	0	-0.451813417	0.20942441	-0.121194504	0.553450298	0.389889124	FALSE	FALSE
O88685	29.05273668	29.09539332	29.04637049	29.09539332	29.05273668	29.12076011	29.12456153	29.09775182	29.12456153	29.12076011	sp|O88685|PRS6A_MOUSE	O88685	PRS6A_MOUSE	Psmc3	442	Mus musculus	1:Experimental evidence at protein level	26S proteasome regulatory subunit 6A	1	0.999	17	104	104	104		FALSE	0	-0.187394058	0.08834542	-0.049524319	0.563060724	0.398765857	FALSE	FALSE
O88696	27.61933285	27.86480552	27.78874491	27.86480552	27.61933285	27.4311345	27.37771401	27.26491473	27.37771401	27.4311345	sp|O88696|CLPP_MOUSE	O88696	CLPP_MOUSE	Clpp	272	Mus musculus	1:Experimental evidence at protein level	ATP-dependent Clp protease proteolytic subunit, mitochondrial	1	0.999	4	9	9	9		FALSE	0	0.159914212	0.639499147	0.39970668	0.063586858	0.00777616	FALSE	FALSE
O88712-2	26.65954499	26.42056178	26.1857582	26.42056178	26.65954499	26.72745196	26.72195987	26.6672388	26.72195987	26.72745196	sp|O88712-2|CTBP1_MOUSE	O88712-2	CTBP1_MOUSE	Ctbp1	430	Mus musculus		Isoform 2 of C-terminal-binding protein 1	1	0.999	6	12	0	14	sp|O88712|CTBP1_MOUSE	FALSE	0	-0.625957051	0.058766609	-0.283595221	0.21505667	0.086571983	FALSE	FALSE
O88736	26.31078264	26.35134447	26.24563713	26.35134447	26.31078264	26.0733208	26.08077281	25.99713356	26.08077281	26.0733208	sp|O88736|DHB7_MOUSE	O88736	DHB7_MOUSE	Hsd17b7	334	Mus musculus	1:Experimental evidence at protein level	3-keto-steroid reductase/17-beta-hydroxysteroid dehydrogenase 7	1	0.999	5	13	13	13		FALSE	0	0.090628687	0.413729371	0.252179029	0.071639878	0.010139715	FALSE	FALSE
O88738-2	26.15294967	26.34339448	25.97840891	26.34339448	26.15294967	26.38553318	26.41914714	26.5302994	26.41914714	26.38553318	sp|O88738-2|BIRC6_MOUSE	O88738-2	BIRC6_MOUSE	Birc6	4873	Mus musculus		Isoform 2 of Baculoviral IAP repeat-containing protein 6	1	0.999	13	29	0	29	sp|O88738-3|BIRC6_MOUSE, sp|O88738|BIRC6_MOUSE	FALSE	0	-0.579203683	0.005719242	-0.28674222	0.162629693	0.05316212	FALSE	FALSE
O88746	26.11025134	25.92982709	26.20545441	25.92982709	26.11025134	26.32283065	26.35789734	26.60819965	26.35789734	26.32283065	sp|O88746|TOM1_MOUSE	O88746	TOM1_MOUSE	Tom1	492	Mus musculus	1:Experimental evidence at protein level	Target of Myb1 membrane trafficking protein	1	0.999	7	23	23	23		FALSE	0	-0.654101784	-0.04149475	-0.347798267	0.125516073	0.033022109	FALSE	FALSE
O88796	24.69306353	24.5250678	24.25973134	24.5250678	24.69306353	24.2220319	24.18484145	24.3170072	24.18484145	24.2220319	sp|O88796|RPP30_MOUSE	O88796	RPP30_MOUSE	Rpp30	268	Mus musculus	1:Experimental evidence at protein level	Ribonuclease P protein subunit p30	1	0.999	5	9	9	9		FALSE	0	-0.078451544	0.581106287	0.251327372	0.244274869	0.107568295	FALSE	FALSE
O88811	25.25600636	25.31264037	24.37519432	25.31264037	25.25600636	26.07126545	26.1129159	25.36470109	26.1129159	26.07126545	sp|O88811|STAM2_MOUSE	O88811	STAM2_MOUSE	Stam2	523	Mus musculus	1:Experimental evidence at protein level	Signal transducing adapter molecule 2	1	0.999	7	14	0	14		FALSE	0	-1.767039309	0.030345043	-0.868347133	0.166770607	0.055596529	FALSE	FALSE
O88842	25.99680257	26.42250639	26.37444732	26.42250639	25.99680257	26.93200834	27.09833317	26.8796642	27.09833317	26.93200834	sp|O88842|FGD3_MOUSE	O88842	FGD3_MOUSE	Fgd3	733	Mus musculus	1:Experimental evidence at protein level	FYVE, RhoGEF and PH domain-containing protein 3	1	0.999	6	13	7	13		FALSE	0	-1.072761947	-0.33807101	-0.705416479	0.047375221	0.004295837	FALSE	FALSE
O88844	29.19590893	29.2256036	29.10320888	29.2256036	29.19590893	29.42761183	29.40278438	29.41934366	29.40278438	29.42761183	sp|O88844|IDHC_MOUSE	O88844	IDHC_MOUSE	Idh1	414	Mus musculus	1:Experimental evidence at protein level	Isocitrate dehydrogenase [NADP] cytoplasmic	1	0.999	17	86	79	86		FALSE	0	-0.399118751	-0.084226892	-0.241672822	0.073945106	0.010841505	FALSE	FALSE
O88845-2	22.6696604	23.16706864	22.87757378	23.16706864	22.6696604	23.6931235	22.55975973	22.82260358	22.55975973	23.6931235	sp|O88845-2|AKA10_MOUSE	O88845-2	AKA10_MOUSE	Akap10	505	Mus musculus		Isoform 2 of A-kinase anchor protein 10, mitochondrial	0.9739	0.999	1	2	0	2	sp|O88845-3|AKA10_MOUSE, sp|O88845|AKA10_MOUSE	TRUE	3	-0.980617701	0.739828375	-0.120394663	0.829502984	0.734110844	FALSE	FALSE
O88939-2	24.47062834	23.42456318	27.44499261	23.42456318	24.47062834	26.50791499	25.26760754	24.90101509	25.26760754	26.50791499	sp|O88939-2|ZBT7A_MOUSE	O88939-2	ZBT7A_MOUSE	Zbtb7a	565	Mus musculus		Isoform 2 of Zinc finger and BTB domain-containing protein 7A	1	0.999	3	5	0	5	sp|O88939|ZBT7A_MOUSE	TRUE	1	-3.41905438	2.52815206	-0.44545116	0.816499755	0.716434594	FALSE	FALSE
O88952	23.10371298	22.05031759	22.42858672	22.05031759	23.10371298	23.14655513	27.24112037	26.58904097	27.24112037	23.14655513	sp|O88952|LIN7C_MOUSE	O88952	LIN7C_MOUSE	Lin7c	197	Mus musculus	1:Experimental evidence at protein level	Protein lin-7 homolog C	0.9738	0.999	1	1	1	1		TRUE	4	-6.123974444	-0.138758348	-3.131366396	0.145119029	0.04329477	FALSE	FALSE
O88958	26.41602202	26.48162368	26.31713255	26.48162368	26.41602202	27.21344142	27.12678213	26.99524701	27.12678213	27.21344142	sp|O88958|GNPI1_MOUSE	O88958	GNPI1_MOUSE	Gnpda1	289	Mus musculus	1:Experimental evidence at protein level	Glucosamine-6-phosphate isomerase 1	1	0.999	6	10	6	10		FALSE	0	-0.931421737	-0.482373129	-0.706897433	0.018707837	0.000456996	FALSE	FALSE
O88967	26.72735203	26.80232348	26.69619254	26.80232348	26.72735203	26.8034271	26.67150155	26.62465068	26.67150155	26.8034271	sp|O88967|YMEL1_MOUSE	O88967	YMEL1_MOUSE	Yme1l1	715	Mus musculus	1:Experimental evidence at protein level	ATP-dependent zinc metalloprotease YME1L1	1	0.999	5	16	16	16		FALSE	0	-0.151757799	0.235950285	0.042096243	0.734739091	0.601303716	FALSE	FALSE
O88983	25.30792383	25.2550757	25.07368086	25.2550757	25.30792383	25.09623451	25.23138571	24.86048848	25.23138571	25.09623451	sp|O88983|STX8_MOUSE	O88983	STX8_MOUSE	Stx8	236	Mus musculus	1:Experimental evidence at protein level	Syntaxin-8	1	0.999	4	10	10	10		FALSE	0	-0.174788725	0.473836516	0.149523896	0.461251914	0.289710972	FALSE	FALSE
O88986	26.351319	26.25203101	25.7137194	26.25203101	26.351319	26.46326991	26.20257629	26.00963388	26.20257629	26.46326991	sp|O88986|KBL_MOUSE	O88986	KBL_MOUSE	Gcat	416	Mus musculus	1:Experimental evidence at protein level	2-amino-3-ketobutyrate coenzyme A ligase, mitochondrial	1	0.999	7	17	17	17		FALSE	0	-0.678990215	0.440049765	-0.119470225	0.736934265	0.607228297	FALSE	FALSE
O89001	20.29541527	22.91005813	22.36663297	22.91005813	20.29541527	22.79119115	23.23881826	19.96254911	23.23881826	22.79119115	sp|O89001|CBPD_MOUSE	O89001	CBPD_MOUSE	Cpd	1377	Mus musculus	1:Experimental evidence at protein level	Carboxypeptidase D	1	0.999	3	3	3	3		TRUE	4	-3.113622386	2.833320952	-0.140150717	0.944871913	0.908428578	FALSE	FALSE
O89016	24.99493612	24.94601421	24.99132142	24.94601421	24.99493612	24.54825491	24.44475268	24.41931074	24.44475268	24.54825491	sp|O89016|ABCD4_MOUSE	O89016	ABCD4_MOUSE	Abcd4	606	Mus musculus	1:Experimental evidence at protein level	Lysosomal cobalamin transporter ABCD4	1	0.999	7	13	13	13		FALSE	0	0.342843186	0.670459096	0.506651141	0.018707837	0.000496964	FALSE	FALSE
O89017	26.0617934	26.40411912	26.37955314	26.40411912	26.0617934	27.45794668	27.5599822	27.40882144	27.5599822	27.45794668	sp|O89017|LGMN_MOUSE	O89017	LGMN_MOUSE	Lgmn	435	Mus musculus	1:Experimental evidence at protein level	Legumain	1	0.999	4	19	19	19		FALSE	0	-1.496020561	-0.891502547	-1.193761554	0.013196044	0.000154649	TRUE	TRUE
O89023	23.95906158	23.61290471	24.10421817	23.61290471	23.95906158	27.07786682	26.35899587	24.75469732	26.35899587	27.07786682	sp|O89023|TPP1_MOUSE	O89023	TPP1_MOUSE	Tpp1	562	Mus musculus	1:Experimental evidence at protein level	Tripeptidyl-peptidase 1	1	0.999	2	9	9	9		FALSE	0	-3.782908016	-0.560675683	-2.17179185	0.091057432	0.017885866	FALSE	FALSE
O89053	30.62592551	30.29364789	30.62723574	30.29364789	30.62592551	30.84943984	30.85940843	30.76712616	30.85940843	30.84943984	sp|O89053|COR1A_MOUSE	O89053	COR1A_MOUSE	Coro1a	461	Mus musculus	1:Experimental evidence at protein level	Coronin-1A	1	0.999	12	86	86	86		FALSE	0	-0.603517852	-0.015925681	-0.309721767	0.143251615	0.042261971	FALSE	FALSE
O89079	27.096976	27.17522562	27.13341067	27.17522562	27.096976	27.16749533	27.09221855	27.13172919	27.09221855	27.16749533	sp|O89079|COPE_MOUSE	O89079	COPE_MOUSE	Cope	308	Mus musculus	1:Experimental evidence at protein level	Coatomer subunit epsilon	1	0.999	10	49	49	49		FALSE	0	-0.14543849	0.154884635	0.004723073	0.963401677	0.938793716	FALSE	FALSE
O89086	29.01569562	28.82918085	28.92914876	28.82918085	29.01569562	28.97682009	29.21226275	29.22602567	29.21226275	28.97682009	sp|O89086|RBM3_MOUSE	O89086	RBM3_MOUSE	Rbm3	153	Mus musculus	1:Experimental evidence at protein level	RNA-binding protein 3	1	0.999	3	28	28	28		FALSE	0	-0.472182922	0.044794069	-0.213694426	0.215631945	0.087036676	FALSE	FALSE
O89090	23.01894013	24.82579614	24.73682583	24.82579614	23.01894013	22.86112175	23.48473613	23.5169425	23.48473613	22.86112175	sp|O89090|SP1_MOUSE	O89090	SP1_MOUSE	Sp1	784	Mus musculus	1:Experimental evidence at protein level	Transcription factor Sp1	0.9739	0.999	1	1	1	1		TRUE	2	-0.530714231	2.343222047	0.906253908	0.323037207	0.166197927	FALSE	FALSE
O89110	27.2213697	27.19197563	27.33051292	27.19197563	27.2213697	26.95147709	26.84582577	26.63960259	26.84582577	26.95147709	sp|O89110|CASP8_MOUSE	O89110	CASP8_MOUSE	Casp8	480	Mus musculus	1:Experimental evidence at protein level	Caspase-8	1	0.999	5	11	11	11		FALSE	0	0.169993491	0.701308374	0.435650932	0.064721342	0.00831187	FALSE	FALSE
P00158	24.45431988	25.07194495	25.02959476	25.07194495	24.45431988	22.80091482	22.01847291	23.83947466	22.01847291	22.80091482	sp|P00158|CYB_MOUSE	P00158	CYB_MOUSE	Mt-Cyb	381	Mus musculus	1:Experimental evidence at protein level	Cytochrome b	0.9731	0.999	1	4	4	4		TRUE	2	0.669368804	3.261962657	1.96566573	0.075619496	0.011376726	FALSE	FALSE
P00375	26.89497897	26.73220232	26.74906781	26.73220232	26.89497897	27.30377434	27.44909498	26.98311643	27.44909498	27.30377434	sp|P00375|DYR_MOUSE	P00375	DYR_MOUSE	Dhfr	187	Mus musculus	1:Experimental evidence at protein level	Dihydrofolate reductase	1	0.999	5	22	22	22		FALSE	0	-0.814518059	-0.09197304	-0.453245549	0.104423551	0.023283213	FALSE	FALSE
P00397	27.47140619	27.09671628	27.28956584	27.09671628	27.47140619	27.2257492	27.26679726	27.23280238	27.26679726	27.2257492	sp|P00397|COX1_MOUSE	P00397	COX1_MOUSE	Mtco1	514	Mus musculus	1:Experimental evidence at protein level	Cytochrome c oxidase subunit 1	1	0.999	1	6	6	6		FALSE	0	-0.237796335	0.326022647	0.044113156	0.809371264	0.704556135	FALSE	FALSE
P00405	30.10980595	30.13337837	29.98602099	30.13337837	30.10980595	29.83512856	29.92512908	29.74102633	29.92512908	29.83512856	sp|P00405|COX2_MOUSE	P00405	COX2_MOUSE	Mtco2	227	Mus musculus	1:Experimental evidence at protein level	Cytochrome c oxidase subunit 2	1	0.999	5	46	46	46		FALSE	0	0.035011442	0.450269449	0.242640445	0.119760356	0.029917146	FALSE	FALSE
P00493	29.35719129	29.27887918	29.2331612	29.27887918	29.35719129	29.44136574	29.52000114	29.57171203	29.52000114	29.44136574	sp|P00493|HPRT_MOUSE	P00493	HPRT_MOUSE	Hprt1	218	Mus musculus	1:Experimental evidence at protein level	Hypoxanthine-guanine phosphoribosyltransferase	1	0.999	11	59	59	59		FALSE	0	-0.399543395	-0.043021431	-0.221282413	0.105923255	0.024187839	FALSE	FALSE
P00920	26.44339091	26.10333776	26.10512235	26.10333776	26.44339091	25.58084257	25.60458863	25.76238001	25.60458863	25.58084257	sp|P00920|CAH2_MOUSE	P00920	CAH2_MOUSE	Ca2	260	Mus musculus	1:Experimental evidence at protein level	Carbonic anhydrase 2	1	0.999	4	19	8	19		FALSE	0	0.249803889	0.886222652	0.56801327	0.055194998	0.00585534	FALSE	FALSE
P01887	26.54814376	26.48674396	25.35071721	26.48674396	26.54814376	28.47667329	29.057636	28.43471488	29.057636	28.47667329	sp|P01887|B2MG_MOUSE	P01887	B2MG_MOUSE	B2m	119	Mus musculus	1:Experimental evidence at protein level	Beta-2-microglobulin	1	0.999	3	7	7	7		FALSE	0	-3.538661246	-1.516951583	-2.527806414	0.02827429	0.001332728	TRUE	TRUE
P01897	29.27614726	29.32288441	29.29980109	29.32288441	29.27614726	28.49108596	28.37313199	28.66456989	28.37313199	28.49108596	sp|P01897|HA1L_MOUSE	P01897	HA1L_MOUSE	H2-L	362	Mus musculus	1:Experimental evidence at protein level	H-2 class I histocompatibility antigen, L-D alpha chain	1	0.999	9	42	19	56		FALSE	0	0.553718753	1.026311194	0.790014973	0.01703698	0.000343786	FALSE	FALSE
P01900	29.8096181	29.85585092	29.82713566	29.85585092	29.8096181	29.72360147	29.61234626	29.71029051	29.61234626	29.72360147	sp|P01900|HA12_MOUSE	P01900	HA12_MOUSE	H2-D1	365	Mus musculus	1:Experimental evidence at protein level	H-2 class I histocompatibility antigen, D-D alpha chain	1	0.999	9	65	14	65		FALSE	0	-0.008659304	0.306236926	0.148788811	0.172212101	0.059462509	FALSE	FALSE
P01902	27.69929772	27.80816046	27.58420569	27.80816046	27.69929772	27.23251344	27.17906017	27.1382818	27.17906017	27.23251344	sp|P01902|HA1D_MOUSE	P01902	HA1D_MOUSE	H2-K1	368	Mus musculus	1:Experimental evidence at protein level	H-2 class I histocompatibility antigen, K-D alpha chain	1	0.999	12	39	31	44		FALSE	0	0.306159494	0.721712814	0.513936154	0.028719836	0.001400707	FALSE	FALSE
P01942	23.54173898	23.4296915	23.27527883	23.4296915	23.54173898	27.32567698	23.33008121	22.66183843	23.33008121	27.32567698	sp|P01942|HBA_MOUSE	P01942	HBA_MOUSE	Hba	142	Mus musculus	1:Experimental evidence at protein level	Hemoglobin subunit alpha	1	0.999	2	8	7	8		FALSE	0	-4.361541588	2.314283383	-1.023629103	0.623128718	0.466820737	FALSE	FALSE
P02301	27.72617501	27.283041	27.87232027	27.283041	27.72617501	27.49087548	27.91966152	27.59174558	27.91966152	27.49087548	sp|P02301|H3C_MOUSE	P02301	H3C_MOUSE	H3-5	136	Mus musculus	3:Protein inferred from homology	Histone H3.3C	1	0.999	3	16	0	26	sp|P84244|H33_MOUSE	FALSE	0	-0.559175132	0.478677609	-0.040248761	0.91102531	0.850057588	FALSE	FALSE
P02468	24.84579304	24.51183817	24.39622429	24.51183817	24.84579304	24.01844046	23.30972503	23.71150251	23.30972503	24.01844046	sp|P02468|LAMC1_MOUSE	P02468	LAMC1_MOUSE	Lamc1	1607	Mus musculus	1:Experimental evidence at protein level	Laminin subunit gamma-1	1	0.999	4	8	8	8		TRUE	1	0.327873106	1.481585228	0.904729167	0.070843935	0.009950242	FALSE	FALSE
P03888	24.49021887	24.70863274	24.39246142	24.70863274	24.49021887	24.38049198	24.57595119	24.44084028	24.57595119	24.38049198	sp|P03888|NU1M_MOUSE	P03888	NU1M_MOUSE	Mtnd1	318	Mus musculus	1:Experimental evidence at protein level	NADH-ubiquinone oxidoreductase chain 1	1	0.999	2	6	6	6		FALSE	0	-0.219178579	0.348531632	0.064676527	0.719729492	0.584056346	FALSE	FALSE
P03893	25.20598664	25.7052334	25.44723485	25.7052334	25.20598664	25.1611608	25.20571869	24.62734284	25.20571869	25.1611608	sp|P03893|NU2M_MOUSE	P03893	NU2M_MOUSE	mt-Nd2	345	Mus musculus	1:Experimental evidence at protein level	NADH-ubiquinone oxidoreductase chain 2	0.9739	0.999	1	3	3	3		FALSE	0	-0.099118957	1.008607333	0.454744188	0.21735006	0.088661059	FALSE	FALSE
P03899	26.44187733	26.56090607	26.35082698	26.56090607	26.44187733	26.23668066	26.22420943	26.19275695	26.22420943	26.23668066	sp|P03899|NU3M_MOUSE	P03899	NU3M_MOUSE	mt-Nd3	115	Mus musculus	1:Experimental evidence at protein level	NADH-ubiquinone oxidoreductase chain 3	0.9739	0.999	1	6	6	6		FALSE	0	0.039280078	0.427362157	0.233321117	0.112439768	0.027083193	FALSE	FALSE
P03911	25.22035161	24.57913349	25.17225703	24.57913349	25.22035161	24.55921918	25.159821	24.95794	25.159821	24.55921918	sp|P03911|NU4M_MOUSE	P03911	NU4M_MOUSE	Mtnd4	459	Mus musculus	1:Experimental evidence at protein level	NADH-ubiquinone oxidoreductase chain 4	1	0.999	5	22	22	22		FALSE	0	-0.536380042	0.732888008	0.098253983	0.812276424	0.707500027	FALSE	FALSE
P03921	24.61783948	24.30712464	24.61181089	24.30712464	24.61783948	23.87322199	24.22904204	24.1905341	24.22904204	23.87322199	sp|P03921|NU5M_MOUSE	P03921	NU5M_MOUSE	Mtnd5	607	Mus musculus	1:Experimental evidence at protein level	NADH-ubiquinone oxidoreductase chain 5	1	0.999	2	7	7	7		FALSE	0	0.041884763	0.787433152	0.414658958	0.129639577	0.035398393	FALSE	FALSE
P03930	25.36684538	22.42316191	32.29198242	22.42316191	25.36684538	29.42371326	29.18822828	29.03520686	29.18822828	29.42371326	sp|P03930|ATP8_MOUSE	P03930	ATP8_MOUSE	Mtatp8	67	Mus musculus	1:Experimental evidence at protein level	ATP synthase protein 8	1	0.999	2	7	7	7		TRUE	1	-9.218979026	4.175539903	-2.521719561	0.541952016	0.378124498	FALSE	FALSE
P03958	24.80444056	25.1888947	24.55429339	25.1888947	24.80444056	22.71924983	25.69774719	25.23237232	25.69774719	22.71924983	sp|P03958|ADA_MOUSE	P03958	ADA_MOUSE	Ada	352	Mus musculus	1:Experimental evidence at protein level	Adenosine deaminase	1	0.999	4	6	6	6		TRUE	1	-1.862327795	2.461167337	0.299419771	0.830969549	0.736729324	FALSE	FALSE
P03975	25.77090672	26.23805408	26.36496766	26.23805408	25.77090672	26.75590243	26.24850584	25.73406994	26.24850584	26.75590243	sp|P03975|IGEB_MOUSE	P03975	IGEB_MOUSE	Iap	557	Mus musculus	2:Experimental evidence at transcript level	IgE-binding protein	1	0.999	4	12	12	12		FALSE	0	-0.923619736	0.680586571	-0.121516583	0.815236157	0.713409725	FALSE	FALSE
P04117	24.37278909	21.70886747	26.20058271	21.70886747	24.37278909	25.36216831	24.7351055	25.09376716	24.7351055	25.36216831	sp|P04117|FABP4_MOUSE	P04117	FABP4_MOUSE	Fabp4	132	Mus musculus	1:Experimental evidence at protein level	Fatty acid-binding protein, adipocyte	1	0.999	2	3	3	3		TRUE	1	-3.984311559	2.045110419	-0.96960057	0.604389881	0.446615562	FALSE	FALSE
P04202	25.32966989	25.66316892	25.48810393	25.66316892	25.32966989	25.35450929	25.26430085	25.35891581	25.26430085	25.35450929	sp|P04202|TGFB1_MOUSE	P04202	TGFB1_MOUSE	Tgfb1	390	Mus musculus	1:Experimental evidence at protein level	Transforming growth factor beta-1 proprotein	1	0.999	5	11	11	11		FALSE	0	-0.098549606	0.43402747	0.167738932	0.323400357	0.166615203	FALSE	FALSE
P04370-2	24.89325496	25.13582465	25.33310607	25.13582465	24.89325496	25.31538095	25.09606863	24.82099665	25.09606863	25.31538095	sp|P04370-2|MBP_MOUSE	P04370-2	MBP_MOUSE	Mbp	195	Mus musculus		Isoform 2 of Myelin basic protein	0.9989	0.999	2	7	0	7	sp|P04370|MBP_MOUSE	FALSE	0	-0.414002436	0.500495402	0.043246483	0.888267324	0.817851587	FALSE	FALSE
P04441-2	25.75506574	25.75295501	23.63020387	25.75295501	25.75506574	26.7750911	25.885821	26.93683326	25.885821	26.7750911	sp|P04441-2|HG2A_MOUSE	P04441-2	HG2A_MOUSE	Cd74	215	Mus musculus		Isoform Short of H-2 class II histocompatibility antigen gamma chain	1	0.999	3	4	0	4	sp|P04441|HG2A_MOUSE	TRUE	1	-3.274857513	0.301843678	-1.486506917	0.214279828	0.085766664	FALSE	FALSE
P04627	24.23035473	24.93535086	24.25910462	24.93535086	24.23035473	23.30569802	23.93967265	24.79004358	23.93967265	23.30569802	sp|P04627|ARAF_MOUSE	P04627	ARAF_MOUSE	Araf	604	Mus musculus	1:Experimental evidence at protein level	Serine/threonine-protein kinase A-Raf	1	0.999	7	12	10	12		FALSE	0	-0.660485263	1.586749239	0.463131988	0.507185145	0.338382528	FALSE	FALSE
P05063	28.78207428	28.8720415	28.77024911	28.8720415	28.78207428	28.99785774	29.05467485	29.13104651	29.05467485	28.99785774	sp|P05063|ALDOC_MOUSE	P05063	ALDOC_MOUSE	Aldoc	363	Mus musculus	1:Experimental evidence at protein level	Fructose-bisphosphate aldolase C	1	0.999	16	64	64	128		FALSE	0	-0.427992225	-0.078150581	-0.253071403	0.081200075	0.013668161	FALSE	FALSE
P05064	32.53581191	32.43141687	32.44673449	32.43141687	32.53581191	32.53406155	32.65800452	32.57074388	32.65800452	32.53406155	sp|P05064|ALDOA_MOUSE	P05064	ALDOA_MOUSE	Aldoa	364	Mus musculus	1:Experimental evidence at protein level	Fructose-bisphosphate aldolase A	1	0.999	19	478	101	478		FALSE	0	-0.28952822	0.056963776	-0.116282222	0.295980231	0.145301686	FALSE	FALSE
P05132-2	27.37963762	27.50403203	27.35630984	27.50403203	27.37963762	27.28791595	27.29283906	27.16335485	27.29283906	27.28791595	sp|P05132-2|KAPCA_MOUSE	P05132-2	KAPCA_MOUSE	Prkaca	343	Mus musculus		Isoform 2 of cAMP-dependent protein kinase catalytic subunit alpha	1	0.999	7	22	0	22	sp|P05132|KAPCA_MOUSE	FALSE	0	-0.02911077	0.359690527	0.165289879	0.206690004	0.080617021	FALSE	FALSE
P05201	28.05418729	27.99341707	28.08452409	27.99341707	28.05418729	28.63574114	28.62555825	28.59124166	28.62555825	28.63574114	sp|P05201|AATC_MOUSE	P05201	AATC_MOUSE	Got1	413	Mus musculus	1:Experimental evidence at protein level	Aspartate aminotransferase, cytoplasmic	1	0.999	13	58	58	58		FALSE	0	-0.722143683	-0.424798055	-0.573470869	0.013304901	0.000173321	FALSE	FALSE
P05202	30.42872385	30.37243043	30.38385456	30.37243043	30.42872385	30.47880294	30.52680665	30.47477551	30.52680665	30.47880294	sp|P05202|AATM_MOUSE	P05202	AATM_MOUSE	Got2	430	Mus musculus	1:Experimental evidence at protein level	Aspartate aminotransferase, mitochondrial	1	0.999	16	104	104	104		FALSE	0	-0.241313767	0.04439626	-0.098458753	0.285336795	0.136874202	FALSE	FALSE
P05480-1	25.80264198	25.98997599	25.80830445	25.98997599	25.80264198	24.34983652	24.07008146	25.64866698	24.07008146	24.34983652	sp|P05480-1|SRC_MOUSE	P05480-1	SRC_MOUSE	Src	541	Mus musculus		Isoform 2 of Proto-oncogene tyrosine-protein kinase Src	1	0.999	9	10	0	21	sp|P05480|SRC_MOUSE	FALSE	0	0.048435383	2.306456255	1.177445819	0.14605407	0.043760262	FALSE	FALSE
P05555	28.60766646	28.60324148	28.53019937	28.60324148	28.60766646	28.41240717	28.41132116	28.44174945	28.41132116	28.41240717	sp|P05555|ITAM_MOUSE	P05555	ITAM_MOUSE	Itgam	1153	Mus musculus	1:Experimental evidence at protein level	Integrin alpha-M	1	0.999	23	101	6	101		FALSE	0	0.012863963	0.304222396	0.15854318	0.135514322	0.038075544	FALSE	FALSE
P05627	23.88156201	23.05918375	22.55102086	23.05918375	23.88156201	22.97078841	25.76776418	21.66739539	25.76776418	22.97078841	sp|P05627|JUN_MOUSE	P05627	JUN_MOUSE	Jun	334	Mus musculus	1:Experimental evidence at protein level	Transcription factor Jun	0.9992	0.999	2	2	2	2		TRUE	4	-3.213097073	2.603642828	-0.304727123	0.873730915	0.798744047	FALSE	FALSE
P06151	31.90354788	31.67111601	31.77972356	31.67111601	31.90354788	31.78589781	32.00557968	32.00392084	32.00557968	31.78589781	sp|P06151|LDHA_MOUSE	P06151	LDHA_MOUSE	Ldha	332	Mus musculus	1:Experimental evidence at protein level	L-lactate dehydrogenase A chain	1	0.999	13	170	168	170		FALSE	0	-0.409371734	0.115364479	-0.147003628	0.374740243	0.20972053	FALSE	FALSE
P06745	29.86658262	29.68988049	29.62699432	29.68988049	29.86658262	29.82093998	29.99619925	30.02736559	29.99619925	29.82093998	sp|P06745|G6PI_MOUSE	P06745	G6PI_MOUSE	Gpi	558	Mus musculus	1:Experimental evidence at protein level	Glucose-6-phosphate isomerase	1	0.999	20	199	199	199		FALSE	0	-0.477078373	0.036380109	-0.220349132	0.203098003	0.078541603	FALSE	FALSE
P06795	27.66382463	27.89178241	27.73802782	27.89178241	27.66382463	27.59447496	27.86077896	27.81732155	27.86077896	27.59447496	sp|P06795|MDR1B_MOUSE	P06795	MDR1B_MOUSE	Abcb1b	1276	Mus musculus	1:Experimental evidence at protein level	ATP-dependent translocase ABCB1	1	0.999	7	9	1	9		FALSE	0	-0.269706424	0.283746009	0.007019792	0.970697687	0.950614287	FALSE	FALSE
P06797	29.60725005	29.51662509	29.5187612	29.51662509	29.60725005	29.13809302	29.14280651	28.93680254	29.14280651	29.13809302	sp|P06797|CATL1_MOUSE	P06797	CATL1_MOUSE	Ctsl	334	Mus musculus	1:Experimental evidence at protein level	Procathepsin L	1	0.999	10	57	57	57		FALSE	0	0.260068231	0.689887952	0.474978091	0.035004159	0.00232467	FALSE	FALSE
P06800-5	27.75185487	27.83432551	27.72434512	27.83432551	27.75185487	28.10218317	28.055857	27.99031686	28.055857	28.10218317	sp|P06800-5|PTPRC_MOUSE	P06800-5	PTPRC_MOUSE	Ptprc	1250	Mus musculus		Isoform 2 of Receptor-type tyrosine-protein phosphatase C	1	0.999	23	82	0	82	sp|P06800-6|PTPRC_MOUSE, sp|P06800|PTPRC_MOUSE	FALSE	0	-0.448465607	-0.110088742	-0.279277175	0.064491609	0.008092737	FALSE	FALSE
P06801	25.53881235	25.98484937	25.73316783	25.98484937	25.53881235	26.09735657	26.04957738	26.19410501	26.04957738	26.09735657	sp|P06801|MAOX_MOUSE	P06801	MAOX_MOUSE	Me1	572	Mus musculus	1:Experimental evidence at protein level	NADP-dependent malic enzyme	1	0.999	9	27	27	27		FALSE	0	-0.699161198	-0.023645074	-0.361403136	0.139675051	0.040262062	FALSE	FALSE
P06869	22.37520293	22.91974725	22.00458979	22.91974725	22.37520293	22.50006869	22.32287062	23.2996594	22.32287062	22.50006869	sp|P06869|UROK_MOUSE	P06869	UROK_MOUSE	Plau	433	Mus musculus	1:Experimental evidence at protein level	Urokinase-type plasminogen activator	0.9739	0.999	1	1	1	1		TRUE	3	-1.201325402	0.652619566	-0.274352918	0.636180024	0.481683928	FALSE	FALSE
P07091	33.18476656	32.81239268	33.1391335	32.81239268	33.18476656	33.09917667	33.22252607	33.17074019	33.22252607	33.09917667	sp|P07091|S10A4_MOUSE	P07091	S10A4_MOUSE	S100a4	101	Mus musculus	1:Experimental evidence at protein level	Protein S100-A4	1	0.999	3	78	78	78		FALSE	0	-0.428614363	0.191180902	-0.118716731	0.535767436	0.370542906	FALSE	FALSE
P07356	32.37757185	32.31255383	32.36488459	32.31255383	32.37757185	32.12562268	32.22332564	32.06652528	32.22332564	32.12562268	sp|P07356|ANXA2_MOUSE	P07356	ANXA2_MOUSE	Anxa2	339	Mus musculus	1:Experimental evidence at protein level	Annexin A2	1	0.999	21	220	220	220		FALSE	0	0.038794094	0.387563687	0.213178891	0.109412326	0.025546696	FALSE	FALSE
P07742	26.15099129	26.24789058	26.41216059	26.24789058	26.15099129	26.69888289	26.63052632	26.50718986	26.63052632	26.69888289	sp|P07742|RIR1_MOUSE	P07742	RIR1_MOUSE	Rrm1	792	Mus musculus	1:Experimental evidence at protein level	Ribonucleoside-diphosphate reductase large subunit	1	0.999	11	30	30	30		FALSE	0	-0.595353921	-0.088350483	-0.341852202	0.091057432	0.017860297	FALSE	FALSE
P07901	30.3664827	30.27889817	30.40192738	30.27889817	30.3664827	30.58409775	30.69720101	30.62609768	30.69720101	30.58409775	sp|P07901|HS90A_MOUSE	P07901	HS90A_MOUSE	Hsp90aa1	733	Mus musculus	1:Experimental evidence at protein level	Heat shock protein HSP 90-alpha	1	0.999	29	183	183	385		FALSE	0	-0.460181802	-0.113210321	-0.286696062	0.064491609	0.008055332	FALSE	FALSE
P08003	29.14334911	29.11397372	29.0397929	29.11397372	29.14334911	28.88409234	28.73490308	28.79810025	28.73490308	28.88409234	sp|P08003|PDIA4_MOUSE	P08003	PDIA4_MOUSE	Pdia4	638	Mus musculus	1:Experimental evidence at protein level	Protein disulfide-isomerase A4	1	0.999	19	103	103	104		FALSE	0	0.114037282	0.472642762	0.293340022	0.06480687	0.008392614	FALSE	FALSE
P08030	29.49475344	29.40756328	29.61362875	29.40756328	29.49475344	29.56214959	29.97412791	29.93242239	29.97412791	29.56214959	sp|P08030|APT_MOUSE	P08030	APT_MOUSE	Aprt	180	Mus musculus	1:Experimental evidence at protein level	Adenine phosphoribosyltransferase	1	0.999	6	68	68	68		FALSE	0	-0.672205465	0.037035848	-0.317584809	0.188936651	0.06963872	FALSE	FALSE
P08101-2	26.92056812	26.93454664	26.77390594	26.93454664	26.92056812	26.14183616	26.31034693	26.14517699	26.31034693	26.14183616	sp|P08101-2|FCGR2_MOUSE	P08101-2	FCGR2_MOUSE	Fcgr2	283	Mus musculus		Isoform IIB2 of Low affinity immunoglobulin gamma Fc region receptor II	1	0.999	2	8	0	8	sp|P08101-3|FCGR2_MOUSE, sp|P08101|FCGR2_MOUSE	FALSE	0	0.4595063	0.894934108	0.677220204	0.018707837	0.00048382	FALSE	FALSE
P08103-2	28.08347316	27.80288757	27.83296001	27.80288757	28.08347316	27.76158725	27.66437729	27.72776666	27.66437729	27.76158725	sp|P08103-2|HCK_MOUSE	P08103-2	HCK_MOUSE	Hck	503	Mus musculus		Isoform 2 of Tyrosine-protein kinase HCK	1	0.999	18	64	0	64	sp|P08103|HCK_MOUSE	FALSE	0	-0.06254487	0.439604563	0.188529846	0.25071256	0.111619921	FALSE	FALSE
P08113	31.88367462	31.85620818	31.92577707	31.85620818	31.88367462	31.72876473	31.7432042	31.69445853	31.7432042	31.72876473	sp|P08113|ENPL_MOUSE	P08113	ENPL_MOUSE	Hsp90b1	802	Mus musculus	1:Experimental evidence at protein level	Endoplasmin	1	0.999	34	358	358	367		FALSE	0	0.022756449	0.310065153	0.166410801	0.121436286	0.030837485	FALSE	FALSE
P08207	31.69518676	31.4774044	31.53080053	31.4774044	31.69518676	31.32039361	31.15371885	30.96190562	31.15371885	31.32039361	sp|P08207|S10AA_MOUSE	P08207	S10AA_MOUSE	S100a10	97	Mus musculus	1:Experimental evidence at protein level	Protein S100-A10	1	0.999	3	37	37	37		FALSE	0	0.11262256	0.732293179	0.42245787	0.089330131	0.017135869	FALSE	FALSE
P08228	30.14738879	30.16699343	29.98820559	30.16699343	30.14738879	30.93619885	30.72748739	30.62232211	30.72748739	30.93619885	sp|P08228|SODC_MOUSE	P08228	SODC_MOUSE	Sod1	154	Mus musculus	1:Experimental evidence at protein level	Superoxide dismutase [Cu-Zn]	1	0.999	6	42	38	42		FALSE	0	-0.941647912	-0.380632439	-0.661140176	0.031838319	0.00174304	FALSE	FALSE
P08249	31.54418398	31.49194127	31.54746647	31.49194127	31.54418398	31.42738779	31.45323395	31.42257606	31.45323395	31.42738779	sp|P08249|MDHM_MOUSE	P08249	MDHM_MOUSE	Mdh2	338	Mus musculus	1:Experimental evidence at protein level	Malate dehydrogenase, mitochondrial	1	0.999	14	166	166	166		FALSE	0	-0.046423051	0.23335233	0.09346464	0.297746505	0.146781802	FALSE	FALSE
P08556	26.13140249	26.21841971	26.18613661	26.21841971	26.13140249	22.98344849	25.11117962	26.02870772	25.11117962	22.98344849	sp|P08556|RASN_MOUSE	P08556	RASN_MOUSE	Nras	189	Mus musculus	1:Experimental evidence at protein level	GTPase NRas	0.9946	0.999	3	5	5	10		TRUE	1	-0.597235486	3.538984146	1.47087433	0.272693988	0.127257194	FALSE	FALSE
P08752	30.311001	30.20884087	30.18586993	30.20884087	30.311001	29.98263087	30.01133646	29.99526884	30.01133646	29.98263087	sp|P08752|GNAI2_MOUSE	P08752	GNAI2_MOUSE	Gnai2	355	Mus musculus	1:Experimental evidence at protein level	Guanine nucleotide-binding protein G(i) subunit alpha-2	1	0.999	16	99	67	99		FALSE	0	0.079134126	0.398516297	0.238825211	0.077620446	0.012012739	FALSE	FALSE
P08775	27.29870504	27.94639552	26.90795154	27.94639552	27.29870504	22.23544408	26.99789546	26.94790621	26.99789546	22.23544408	sp|P08775|RPB1_MOUSE	P08775	RPB1_MOUSE	Polr2a	1970	Mus musculus	1:Experimental evidence at protein level	DNA-directed RNA polymerase II subunit RPB1	1	0.999	8	12	12	12		TRUE	1	-1.689873824	5.67107806	1.990602118	0.390723398	0.223555661	FALSE	FALSE
P08905	31.01001172	30.87346964	31.14422023	30.87346964	31.01001172	31.34159754	31.42492526	31.40027387	31.42492526	31.34159754	sp|P08905|LYZ2_MOUSE	P08905	LYZ2_MOUSE	Lyz2	148	Mus musculus	1:Experimental evidence at protein level	Lysozyme C-2	1	0.999	5	54	45	54		FALSE	0	-0.608959927	-0.150436793	-0.37969836	0.064313578	0.007983755	FALSE	FALSE
P09055	27.35418521	27.36469882	27.19811751	27.36469882	27.35418521	27.47775938	27.39534938	27.23921436	27.39534938	27.47775938	sp|P09055|ITB1_MOUSE	P09055	ITB1_MOUSE	Itgb1	798	Mus musculus	1:Experimental evidence at protein level	Integrin beta-1	1	0.999	12	37	1	37		FALSE	0	-0.306314577	0.17610019	-0.065107193	0.669822633	0.519262246	FALSE	FALSE
P09103	31.66935136	31.55521892	31.71675239	31.55521892	31.66935136	31.37281672	31.32017611	31.37516952	31.32017611	31.37281672	sp|P09103|PDIA1_MOUSE	P09103	PDIA1_MOUSE	P4hb	509	Mus musculus	1:Experimental evidence at protein level	Protein disulfide-isomerase	1	0.999	22	275	275	275		FALSE	0	0.114667021	0.467439861	0.291053441	0.064491609	0.008104693	FALSE	FALSE
P09405	31.17247741	31.19687793	31.21942513	31.19687793	31.17247741	31.2267413	31.24561755	31.23684047	31.24561755	31.2267413	sp|P09405|NUCL_MOUSE	P09405	NUCL_MOUSE	Ncl	707	Mus musculus	1:Experimental evidence at protein level	Nucleolin	1	0.999	18	153	153	153		FALSE	0	-0.176223877	0.095944647	-0.040139615	0.637669021	0.483097398	FALSE	FALSE
P09411	32.38900999	32.44257288	32.43623002	32.44257288	32.38900999	32.41628044	32.44187378	32.49811769	32.44187378	32.41628044	sp|P09411|PGK1_MOUSE	P09411	PGK1_MOUSE	Pgk1	417	Mus musculus	1:Experimental evidence at protein level	Phosphoglycerate kinase 1	1	0.999	20	309	238	309		FALSE	0	-0.177649281	0.118676605	-0.029486338	0.753674593	0.631238568	FALSE	FALSE
P09450	25.30164006	25.49653955	25.27834566	25.49653955	25.30164006	22.93586784	25.40252172	25.38602113	25.40252172	22.93586784	sp|P09450|JUNB_MOUSE	P09450	JUNB_MOUSE	Junb	344	Mus musculus	1:Experimental evidence at protein level	Transcription factor JunB	1	0.999	2	4	4	4		TRUE	1	-1.101729556	2.669805943	0.784038194	0.504196509	0.334585576	FALSE	FALSE
P09528	27.39559428	27.11622242	27.46374437	27.11622242	27.39559428	27.36547156	27.21397916	27.39585063	27.21397916	27.36547156	sp|P09528|FRIH_MOUSE	P09528	FRIH_MOUSE	Fth1	182	Mus musculus	1:Experimental evidence at protein level	Ferritin heavy chain	1	0.999	4	8	8	8		FALSE	0	-0.305033787	0.305206929	8.66E-05	0.999702518	0.999447166	FALSE	FALSE
P09671	31.12837655	30.90136558	31.16959246	30.90136558	31.12837655	30.38244026	30.23931941	29.67209477	30.23931941	30.38244026	sp|P09671|SODM_MOUSE	P09671	SODM_MOUSE	Sod2	222	Mus musculus	1:Experimental evidence at protein level	Superoxide dismutase [Mn], mitochondrial	1	0.999	7	59	59	59		FALSE	0	0.420826369	1.5161604	0.968493384	0.0562252	0.006089268	FALSE	FALSE
P09925	24.69277309	22.90870723	24.30165778	22.90870723	24.69277309	24.6233736	24.28132419	24.30769125	24.28132419	24.6233736	sp|P09925|SURF1_MOUSE	P09925	SURF1_MOUSE	Surf1	306	Mus musculus	1:Experimental evidence at protein level	Surfeit locus protein 1	1	0.999	2	9	9	9		TRUE	1	-1.706946062	0.834112101	-0.436416981	0.581089617	0.418265783	FALSE	FALSE
P0C0A3	25.15477176	25.56192441	25.26973095	25.56192441	25.15477176	23.49712809	24.08293547	24.30169629	24.08293547	23.49712809	sp|P0C0A3|CHMP6_MOUSE	P0C0A3	CHMP6_MOUSE	Chmp6	200	Mus musculus	1:Experimental evidence at protein level	Charged multivesicular body protein 6	1	0.999	2	6	6	6		TRUE	1	0.738878543	1.9975663	1.368222421	0.036546351	0.002500799	TRUE	TRUE
P0C0S6	30.72699433	30.93220601	30.07251127	30.93220601	30.72699433	30.45662414	30.68475151	30.76951615	30.68475151	30.45662414	sp|P0C0S6|H2AZ_MOUSE	P0C0S6	H2AZ_MOUSE	H2az1	128	Mus musculus	1:Experimental evidence at protein level	Histone H2A.Z	1	0.999	5	22	0	41	sp|Q3THW5|H2AV_MOUSE	FALSE	0	-0.703667657	0.584214208	-0.059726724	0.889885274	0.821292653	FALSE	FALSE
P0C7N9	22.63143565	21.98955076	23.07751937	21.98955076	22.63143565	27.13330169	27.09160551	24.24498727	27.09160551	27.13330169	sp|P0C7N9|PSMG4_MOUSE	P0C7N9	PSMG4_MOUSE	Psmg4	123	Mus musculus	1:Experimental evidence at protein level	Proteasome assembly chaperone 4	1	0.999	2	4	4	4		TRUE	2	-5.89696304	-1.28396276	-3.5904629	0.0720621	0.010252513	FALSE	FALSE
P0C8B4	24.53879554	23.09933225	22.85495978	23.09933225	24.53879554	23.12718192	22.13275285	24.71209233	22.13275285	23.12718192	sp|P0C8B4|GON7_MOUSE	P0C8B4	GON7_MOUSE	Gon7	98	Mus musculus	3:Protein inferred from homology	EKC/KEOPS complex subunit GON7	0.9739	0.999	1	2	2	2		TRUE	4	-1.926956953	2.274330599	0.173686823	0.903814238	0.840327925	FALSE	FALSE
P0CG14	22.47786902	23.5044583	22.29804258	23.5044583	22.47786902	24.52699596	24.48753929	22.9165868	24.48753929	24.52699596	sp|P0CG14|DERPC_MOUSE	P0CG14	DERPC_MOUSE	Derpc	533	Mus musculus	1:Experimental evidence at protein level	Decreased expression in renal and prostate cancer protein	0.5624	0.9718	1	1	1	1		TRUE	4	-2.709521123	0.275686349	-1.216917387	0.219784437	0.09033969	FALSE	FALSE
P0DOV1	27.35464393	27.57399948	27.47385176	27.57399948	27.35464393	27.03847898	27.18239557	26.84247916	27.18239557	27.03847898	sp|P0DOV1|IFI5B_MOUSE	P0DOV1	IFI5B_MOUSE	Ifi211	425	Mus musculus	1:Experimental evidence at protein level	Interferon-activable protein 211	0.9999	0.999	6	5	0	37		FALSE	0	0.147704669	0.745056305	0.446380487	0.077651734	0.012044712	FALSE	FALSE
P0DOV2	28.49575697	28.33637389	28.51526359	28.33637389	28.49575697	28.1247546	28.09800139	27.987486	28.09800139	28.1247546	sp|P0DOV2|IFI4_MOUSE	P0DOV2	IFI4_MOUSE	Ifi204	619	Mus musculus	1:Experimental evidence at protein level	Interferon-activable protein 204	1	0.999	18	92	51	92		FALSE	0	0.170642556	0.58745908	0.379050818	0.053561916	0.005411838	FALSE	FALSE
P0DP26	31.62125329	31.58202538	31.6938553	31.58202538	31.62125329	31.73661818	31.78830543	31.74321695	31.78830543	31.73661818	sp|P0DP26|CALM1_MOUSE	P0DP26	CALM1_MOUSE	Calm1	149	Mus musculus	1:Experimental evidence at protein level	Calmodulin-1	1	0.999	8	93	0	93	sp|P0DP27|CALM2_MOUSE, sp|P0DP28|CALM3_MOUSE	FALSE	0	-0.27986306	0.032525334	-0.123668863	0.228887027	0.097576615	FALSE	FALSE
P0DPE0	23.78175721	23.09291466	23.25556904	23.09291466	23.78175721	23.45188526	23.69472696	23.83170126	23.69472696	23.45188526	sp|P0DPE0|EFMT4_MOUSE	P0DPE0	EFMT4_MOUSE	Eef1akmt4	255	Mus musculus	2:Experimental evidence at transcript level	EEF1A lysine methyltransferase 4	0.9602	0.9985	1	1	1	1		TRUE	3	-0.837694793	0.272313072	-0.282690861	0.416383481	0.247809326	FALSE	FALSE
P10107	31.17128203	31.07099271	30.93129082	31.07099271	31.17128203	31.05940767	31.19771614	31.07369687	31.19771614	31.05940767	sp|P10107|ANXA1_MOUSE	P10107	ANXA1_MOUSE	Anxa1	346	Mus musculus	1:Experimental evidence at protein level	Annexin A1	1	0.999	18	153	152	153		FALSE	0	-0.282268041	0.177431301	-0.05241837	0.71955326	0.583729541	FALSE	FALSE
P10126	33.95354622	33.76009973	33.82289122	33.76009973	33.95354622	34.02238746	34.06813387	34.03583544	34.06813387	34.02238746	sp|P10126|EF1A1_MOUSE	P10126	EF1A1_MOUSE	Eef1a1	462	Mus musculus	1:Experimental evidence at protein level	Elongation factor 1-alpha 1	1	0.999	22	613	403	613		FALSE	0	-0.384626883	-0.008586183	-0.196606533	0.145184391	0.043388439	FALSE	FALSE
P10404	28.46833369	28.25304849	28.46155901	28.25304849	28.46833369	28.51018225	28.57998074	28.53348219	28.57998074	28.51018225	sp|P10404|ENV1_MOUSE	P10404	ENV1_MOUSE		641	Mus musculus	1:Experimental evidence at protein level	MLV-related proviral Env polyprotein	1	0.999	6	24	9	24		FALSE	0	-0.36074112	0.066938459	-0.14690133	0.286711418	0.13789977	FALSE	FALSE
P10518	26.45955932	26.36338646	26.46619984	26.36338646	26.45955932	26.70922373	26.72232508	26.76965396	26.72232508	26.70922373	sp|P10518|HEM2_MOUSE	P10518	HEM2_MOUSE	Alad	330	Mus musculus	1:Experimental evidence at protein level	Delta-aminolevulinic acid dehydratase	1	0.999	10	44	44	44		FALSE	0	-0.4619377	-0.146100393	-0.304019046	0.047130625	0.004249581	FALSE	FALSE
P10605	31.65903448	31.6085638	31.72037568	31.6085638	31.65903448	31.79065534	31.92157193	31.80162252	31.92157193	31.79065534	sp|P10605|CATB_MOUSE	P10605	CATB_MOUSE	Ctsb	339	Mus musculus	1:Experimental evidence at protein level	Cathepsin B	1	0.999	13	140	140	140		FALSE	0	-0.354370561	0.003786672	-0.175291944	0.16316148	0.053428612	FALSE	FALSE
P10630-2	25.0029537	22.59310854	22.99719083	22.59310854	25.0029537	25.32065142	25.11351836	25.47866114	25.11351836	25.32065142	sp|P10630-2|IF4A2_MOUSE	P10630-2	IF4A2_MOUSE	Eif4a2	408	Mus musculus		Isoform 2 of Eukaryotic initiation factor 4A-II	1	0.999	11	2	0	71	sp|P10630|IF4A2_MOUSE	TRUE	2	-3.499701955	-0.046683269	-1.773192612	0.150577512	0.045961718	FALSE	FALSE
P10639	32.39257658	32.1087087	32.47125038	32.1087087	32.39257658	32.91335365	32.254998	32.19372386	32.254998	32.91335365	sp|P10639|THIO_MOUSE	P10639	THIO_MOUSE	Txn	105	Mus musculus	1:Experimental evidence at protein level	Thioredoxin	1	0.999	4	29	20	29		FALSE	0	-0.728546972	0.468853741	-0.129846616	0.734868025	0.601748726	FALSE	FALSE
P10649	26.58362133	27.01587661	26.82221643	27.01587661	26.58362133	27.14674501	27.27723305	26.51509162	27.27723305	27.14674501	sp|P10649|GSTM1_MOUSE	P10649	GSTM1_MOUSE	Gstm1	218	Mus musculus	1:Experimental evidence at protein level	Glutathione S-transferase Mu 1	1	0.999	9	25	14	25		FALSE	0	-0.796094952	0.451191409	-0.172451771	0.661875513	0.509551161	FALSE	FALSE
P10711	27.65088565	27.71899132	27.69399978	27.71899132	27.65088565	28.02942457	27.81326167	28.02785843	27.81326167	28.02942457	sp|P10711|TCEA1_MOUSE	P10711	TCEA1_MOUSE	Tcea1	301	Mus musculus	1:Experimental evidence at protein level	Transcription elongation factor A protein 1	1	0.999	8	30	10	30		FALSE	0	-0.484391429	-0.053387188	-0.268889308	0.105046456	0.023746134	FALSE	FALSE
P10810	29.41677163	29.50800762	29.44944767	29.50800762	29.41677163	28.79146817	29.0264733	29.01185493	29.0264733	28.79146817	sp|P10810|CD14_MOUSE	P10810	CD14_MOUSE	Cd14	366	Mus musculus	1:Experimental evidence at protein level	Monocyte differentiation antigen CD14	1	0.999	11	67	67	67		FALSE	0	0.288177564	0.741442784	0.514810174	0.032738605	0.002057138	FALSE	FALSE
P10833	26.93410899	26.88732698	26.80086614	26.88732698	26.93410899	26.50587635	26.3869868	26.30498794	26.3869868	26.50587635	sp|P10833|RRAS_MOUSE	P10833	RRAS_MOUSE	Rras	218	Mus musculus	1:Experimental evidence at protein level	Ras-related protein R-Ras	1	0.999	7	28	22	28		FALSE	0	0.267054584	0.682579431	0.474817007	0.032314082	0.002002036	FALSE	FALSE
P10852-2	29.25197815	29.22366089	29.3301856	29.22366089	29.25197815	28.36677243	28.54417195	28.52985754	28.54417195	28.36677243	sp|P10852-2|4F2_MOUSE	P10852-2	4F2_MOUSE	Slc3a2	565	Mus musculus		Isoform 2 of Amino acid transporter heavy chain SLC3A2	1	0.999	10	42	0	42	sp|P10852|4F2_MOUSE	FALSE	0	0.589218658	0.987463156	0.788340907	0.013196044	0.000152843	FALSE	FALSE
P10853	30.4787843	29.90187394	29.46442274	29.90187394	30.4787843	34.91131262	34.80926728	33.96037983	34.80926728	34.91131262	sp|P10853|H2B1F_MOUSE	P10853	H2B1F_MOUSE	H2bc7	126	Mus musculus	1:Experimental evidence at protein level	Histone H2B type 1-F/J/L	0.9998	0.999	3	9	0	221	sp|P10854|H2B1M_MOUSE, sp|Q64475|H2B1B_MOUSE, sp|Q64478|H2B1H_MOUSE, sp|Q64525|H2B2B_MOUSE, sp|Q6ZWY9|H2B1C_MOUSE, sp|Q8CGP1|H2B1K_MOUSE, sp|Q8CGP2-2|H2B1P_MOUSE, sp|Q8CGP2|H2B1P_MOUSE	FALSE	0	-5.58366004	-3.640259128	-4.611959584	0.009528834	6.33E-05	TRUE	TRUE
P10855	21.54429567	21.74532842	21.83220047	21.74532842	21.54429567	22.13670239	22.45433573	20.7631934	22.45433573	22.13670239	sp|P10855|CCL3_MOUSE	P10855	CCL3_MOUSE	Ccl3	92	Mus musculus	1:Experimental evidence at protein level	C-C motif chemokine 3	0.9998	0.999	2	4	4	4		TRUE	2	-1.287617988	1.13268002	-0.077468984	0.926582698	0.875934244	FALSE	FALSE
P10922	28.33480888	28.20109101	28.15014223	28.20109101	28.33480888	27.96458113	28.09914648	27.67701729	28.09914648	27.96458113	sp|P10922|H10_MOUSE	P10922	H10_MOUSE	H1-0	194	Mus musculus	2:Experimental evidence at transcript level	Histone H1.0	0.9739	0.999	1	7	7	7		FALSE	0	-0.02307778	0.653275931	0.315099076	0.176590402	0.062020895	FALSE	FALSE
P10923	28.26615501	28.44553992	28.50067731	28.44553992	28.26615501	27.92962928	27.86048128	27.90451565	27.86048128	27.92962928	sp|P10923|OSTP_MOUSE	P10923	OSTP_MOUSE	Spp1	294	Mus musculus	1:Experimental evidence at protein level	Osteopontin	1	0.999	5	26	26	26		FALSE	0	0.291991378	0.719839309	0.505915343	0.031707426	0.001716642	FALSE	FALSE
P11031	28.21054784	27.81347874	27.98327764	27.81347874	28.21054784	28.36485241	28.44215091	28.4455422	28.44215091	28.36485241	sp|P11031|TCP4_MOUSE	P11031	TCP4_MOUSE	Sub1	127	Mus musculus	1:Experimental evidence at protein level	Activated RNA polymerase II transcriptional coactivator p15	1	0.999	4	18	18	18		FALSE	0	-0.715511006	-0.114649862	-0.415080434	0.08779432	0.016303058	FALSE	FALSE
P11103	26.89437677	27.09090567	26.94545402	27.09090567	26.89437677	26.8427683	26.65072714	26.54676143	26.65072714	26.8427683	sp|P11103|PARP1_MOUSE	P11103	PARP1_MOUSE	Parp1	1013	Mus musculus	1:Experimental evidence at protein level	Poly [ADP-ribose] polymerase 1	1	0.999	15	45	14	45		FALSE	0	0.023206425	0.570446628	0.296826527	0.135744258	0.038482337	FALSE	FALSE
P11152	26.26659898	26.28640702	26.33495424	26.28640702	26.26659898	25.12637033	25.14489859	25.15798785	25.14489859	25.12637033	sp|P11152|LIPL_MOUSE	P11152	LIPL_MOUSE	Lpl	474	Mus musculus	1:Experimental evidence at protein level	Lipoprotein lipase	1	0.999	4	14	14	14		FALSE	0	1.011482391	1.294319928	1.152901159	0.002845745	4.36E-06	TRUE	TRUE
P11157	22.91381764	20.48142253	23.75551515	20.48142253	22.91381764	25.61206104	25.21888394	24.72453831	25.21888394	25.61206104	sp|P11157|RIR2_MOUSE	P11157	RIR2_MOUSE	Rrm2	390	Mus musculus	1:Experimental evidence at protein level	Ribonucleoside-diphosphate reductase subunit M2	1	0.999	2	4	4	4		TRUE	1	-5.126236018	-0.476915968	-2.801575993	0.111784803	0.026868327	FALSE	FALSE
P11370	28.22943157	28.19453324	28.22436636	28.19453324	28.22943157	28.37154217	28.57523039	28.2164827	28.57523039	28.37154217	sp|P11370|ENV2_MOUSE	P11370	ENV2_MOUSE	Fv4	679	Mus musculus	1:Experimental evidence at protein level	Retrovirus-related Env polyprotein from Fv-4 locus	1	0.999	4	12	12	27		FALSE	0	-0.444553223	0.101270504	-0.171641359	0.324139807	0.167161755	FALSE	FALSE
P11438	29.49429944	29.52769748	29.15117545	29.52769748	29.49429944	29.60906802	29.32629986	29.30953492	29.32629986	29.60906802	sp|P11438|LAMP1_MOUSE	P11438	LAMP1_MOUSE	Lamp1	406	Mus musculus	1:Experimental evidence at protein level	Lysosome-associated membrane glycoprotein 1	1	0.999	4	22	22	22		FALSE	0	-0.401482483	0.353662199	-0.023910142	0.926604985	0.877257572	FALSE	FALSE
P11440	25.77279006	26.17152165	26.1023405	26.17152165	25.77279006	25.94768063	25.83759897	25.7557414	25.83759897	25.94768063	sp|P11440|CDK1_MOUSE	P11440	CDK1_MOUSE	Cdk1	297	Mus musculus	1:Experimental evidence at protein level	Cyclin-dependent kinase 1	1	0.999	6	11	11	14		FALSE	0	-0.1672454	0.504332875	0.168543738	0.42364468	0.253862176	FALSE	FALSE
P11499	33.00786103	33.00656064	33.00467498	33.00656064	33.00786103	33.05520829	33.04329452	33.08666592	33.04329452	33.05520829	sp|P11499|HS90B_MOUSE	P11499	HS90B_MOUSE	Hsp90ab1	724	Mus musculus	1:Experimental evidence at protein level	Heat shock protein HSP 90-beta	1	0.999	37	515	304	515		FALSE	0	-0.190568183	0.079853467	-0.055357358	0.509400871	0.341333895	FALSE	FALSE
P11672	22.43098539	24.51055775	24.47208294	24.51055775	22.43098539	22.84589065	22.83189263	22.79057305	22.83189263	22.84589065	sp|P11672|NGAL_MOUSE	P11672	NGAL_MOUSE	Lcn2	200	Mus musculus	1:Experimental evidence at protein level	Neutrophil gelatinase-associated lipocalin	0.9738	0.999	1	2	2	2		TRUE	4	-0.595370268	2.558883432	0.981756582	0.329072427	0.170760842	FALSE	FALSE
P11680	26.31414038	26.45702636	26.33412172	26.45702636	26.31414038	25.68210497	25.52688054	25.57301784	25.52688054	25.68210497	sp|P11680|PROP_MOUSE	P11680	PROP_MOUSE	Cfp	464	Mus musculus	1:Experimental evidence at protein level	Properdin	1	0.999	2	7	7	7		FALSE	0	0.577134546	0.971722191	0.774428368	0.013196044	0.00015931	FALSE	FALSE
P11688	27.85176886	27.83137355	27.62449585	27.83137355	27.85176886	28.26514229	27.40258014	27.53394539	27.40258014	28.26514229	sp|P11688|ITA5_MOUSE	P11688	ITA5_MOUSE	Itga5	1053	Mus musculus	1:Experimental evidence at protein level	Integrin alpha-5	1	0.999	14	34	34	34		FALSE	0	-0.614039249	0.68468621	0.03532348	0.937954151	0.894419097	FALSE	FALSE
P11835	29.17277832	29.22413802	29.21133878	29.22413802	29.17277832	29.06138371	29.00494582	28.93391645	29.00494582	29.06138371	sp|P11835|ITB2_MOUSE	P11835	ITB2_MOUSE	Itgb2	771	Mus musculus	1:Experimental evidence at protein level	Integrin beta-2	1	0.999	25	135	130	135		FALSE	0	0.042159052	0.36318037	0.202669711	0.103067039	0.022750277	FALSE	FALSE
P11928	29.73837713	29.63687406	29.62987829	29.63687406	29.73837713	29.25265215	29.24249292	29.31450012	29.24249292	29.25265215	sp|P11928|OAS1A_MOUSE	P11928	OAS1A_MOUSE	Oas1a	367	Mus musculus	1:Experimental evidence at protein level	2'-5'-oligoadenylate synthase 1A	1	0.999	12	73	73	73		FALSE	0	0.235762613	0.561226914	0.398494763	0.029548919	0.001466172	FALSE	FALSE
P11983	29.49969251	29.46291622	29.53035145	29.46291622	29.49969251	29.78271652	29.83595227	29.71969829	29.83595227	29.78271652	sp|P11983|TCPA_MOUSE	P11983	TCPA_MOUSE	Tcp1	556	Mus musculus	1:Experimental evidence at protein level	T-complex protein 1 subunit alpha	1	0.999	24	139	22	139		FALSE	0	-0.44085161	-0.122752988	-0.281802299	0.0562252	0.006040666	FALSE	FALSE
P12265	29.34814162	29.25336091	29.39361526	29.25336091	29.34814162	29.56795213	29.5299595	29.59554183	29.5299595	29.56795213	sp|P12265|BGLR_MOUSE	P12265	BGLR_MOUSE	Gusb	648	Mus musculus	1:Experimental evidence at protein level	Beta-glucuronidase	1	0.999	15	93	93	93		FALSE	0	-0.400776143	-0.064780966	-0.232778555	0.087442626	0.016126073	FALSE	FALSE
P12367	26.45365584	24.60977674	26.08034115	24.60977674	26.45365584	23.19406351	25.77238828	25.87682923	25.77238828	23.19406351	sp|P12367|KAP2_MOUSE	P12367	KAP2_MOUSE	Prkar2a	401	Mus musculus	1:Experimental evidence at protein level	cAMP-dependent protein kinase type II-alpha regulatory subunit	1	0.999	8	16	12	16		TRUE	1	-1.62113596	3.154797766	0.766830903	0.605080595	0.447280522	FALSE	FALSE
P12382	27.91820795	28.06999758	28.02680826	28.06999758	27.91820795	27.94551546	27.88207888	27.80435794	27.88207888	27.94551546	sp|P12382|PFKAL_MOUSE	P12382	PFKAL_MOUSE	Pfkl	780	Mus musculus	1:Experimental evidence at protein level	ATP-dependent 6-phosphofructokinase, liver type	1	0.999	15	57	56	82		FALSE	0	-0.0641121	0.319486445	0.127687173	0.299511881	0.147958104	FALSE	FALSE
P12388	28.33281975	28.20182016	28.27040912	28.20182016	28.33281975	23.57159076	25.09942936	24.43147707	25.09942936	23.57159076	sp|P12388|PAI2_MOUSE	P12388	PAI2_MOUSE	Serpinb2	415	Mus musculus	1:Experimental evidence at protein level	Plasminogen activator inhibitor 2, macrophage	1	0.999	10	30	30	30		FALSE	0	2.877116244	4.924584977	3.90085061	0.013327955	0.000183834	TRUE	TRUE
P12787	29.60855523	29.59754022	29.97804496	29.59754022	29.60855523	29.71856371	29.99770893	30.00960346	29.99770893	29.71856371	sp|P12787|COX5A_MOUSE	P12787	COX5A_MOUSE	Cox5a	146	Mus musculus	1:Experimental evidence at protein level	Cytochrome c oxidase subunit 5A, mitochondrial	1	0.999	5	42	42	42		FALSE	0	-0.56335706	0.202199933	-0.180578563	0.450403814	0.279906125	FALSE	FALSE
P12815-2	26.93214193	26.89709966	26.89936531	26.89709966	26.93214193	26.90982516	27.02881882	27.04452403	27.02881882	26.90982516	sp|P12815-2|PDCD6_MOUSE	P12815-2	PDCD6_MOUSE	Pdcd6	189	Mus musculus		Isoform 2 of Programmed cell death protein 6	1	0.999	5	23	0	23	sp|P12815|PDCD6_MOUSE	FALSE	0	-0.250787524	0.081080116	-0.084853704	0.41490109	0.246182621	FALSE	FALSE
P12970	31.08301081	31.19350761	31.45108443	31.19350761	31.08301081	31.80868172	31.85376166	31.85325977	31.85376166	31.80868172	sp|P12970|RL7A_MOUSE	P12970	RL7A_MOUSE	Rpl7a	266	Mus musculus	1:Experimental evidence at protein level	Large ribosomal subunit protein eL8	1	0.999	8	56	56	56		FALSE	0	-0.880260323	-0.31180654	-0.596033431	0.040442222	0.002931848	FALSE	FALSE
P13020-2	30.5325929	30.56637822	30.6063685	30.56637822	30.5325929	30.45639703	30.37449681	30.42308281	30.37449681	30.45639703	sp|P13020-2|GELS_MOUSE	P13020-2	GELS_MOUSE	Gsn	731	Mus musculus		Isoform 2 of Gelsolin	1	0.999	18	169	2	169		FALSE	0	-0.000340559	0.301249202	0.150454321	0.158817173	0.050354472	FALSE	FALSE
P13439	25.77651165	25.94693348	25.82770147	25.94693348	25.77651165	26.24244945	26.28987044	26.06476891	26.28987044	26.24244945	sp|P13439|UMPS_MOUSE	P13439	UMPS_MOUSE	Umps	481	Mus musculus	1:Experimental evidence at protein level	Uridine 5'-monophosphate synthase	1	0.999	10	26	26	26		FALSE	0	-0.58380146	-0.11349334	-0.3486474	0.078672587	0.012427505	FALSE	FALSE
P13597-2	26.13704601	26.17005203	26.0963452	26.17005203	26.13704601	26.19651238	25.76044393	25.80957287	25.76044393	26.19651238	sp|P13597-2|ICAM1_MOUSE	P13597-2	ICAM1_MOUSE	Icam1	531	Mus musculus		Isoform 2 of Intercellular adhesion molecule 1	1	0.999	5	11	0	11	sp|P13597|ICAM1_MOUSE	FALSE	0	-0.133058227	0.557667596	0.212304684	0.334447292	0.175211084	FALSE	FALSE
P13609	22.23325554	24.20119244	24.23039372	24.20119244	22.23325554	22.15085561	22.45340446	23.26608308	22.45340446	22.15085561	sp|P13609|SRGN_MOUSE	P13609	SRGN_MOUSE	Srgn	152	Mus musculus	1:Experimental evidence at protein level	Serglycin	0.9739	0.999	1	2	2	2		TRUE	4	-0.766402485	2.62940152	0.931499517	0.384916298	0.217930306	FALSE	FALSE
P13864	26.54772851	26.63538623	26.7241846	26.63538623	26.54772851	26.40523276	26.55354633	26.44932689	26.55354633	26.40523276	sp|P13864|DNMT1_MOUSE	P13864	DNMT1_MOUSE	Dnmt1	1620	Mus musculus	1:Experimental evidence at protein level	DNA (cytosine-5)-methyltransferase 1	1	0.999	17	33	4	33		FALSE	0	-0.03632006	0.369115627	0.166397783	0.217360381	0.088720789	FALSE	FALSE
P14069	24.62452162	24.36800455	24.10117855	24.36800455	24.62452162	24.37758879	25.06729534	24.73054373	25.06729534	24.37758879	sp|P14069|S10A6_MOUSE	P14069	S10A6_MOUSE	S100a6	89	Mus musculus	1:Experimental evidence at protein level	Protein S100-A6	1	0.999	4	28	28	28		FALSE	0	-0.947332969	0.226184211	-0.360574379	0.334460613	0.175333035	FALSE	FALSE
P14115	31.41372734	31.56376232	31.38806867	31.56376232	31.41372734	31.47792337	31.54358991	31.54586569	31.54358991	31.47792337	sp|P14115|RL27A_MOUSE	P14115	RL27A_MOUSE	Rpl27a	148	Mus musculus	1:Experimental evidence at protein level	Large ribosomal subunit protein uL15	1	0.999	5	32	32	32		FALSE	0	-0.256233617	0.121686532	-0.067273543	0.565841749	0.402665418	FALSE	FALSE
P14131	31.28856605	31.31712371	31.32770887	31.31712371	31.28856605	31.18241178	31.33477834	31.30376654	31.33477834	31.18241178	sp|P14131|RS16_MOUSE	P14131	RS16_MOUSE	Rps16	146	Mus musculus	1:Experimental evidence at protein level	Small ribosomal subunit protein uS9	1	0.999	7	50	50	50		FALSE	0	-0.13405762	0.209018941	0.037480661	0.732758666	0.599121453	FALSE	FALSE
P14148	31.32401349	31.27184398	31.28402076	31.27184398	31.32401349	31.37597564	31.38634379	31.30090048	31.38634379	31.37597564	sp|P14148|RL7_MOUSE	P14148	RL7_MOUSE	Rpl7	270	Mus musculus	1:Experimental evidence at protein level	Large ribosomal subunit protein uL30	1	0.999	9	57	57	57		FALSE	0	-0.211089323	0.088861537	-0.061113893	0.510404863	0.343399166	FALSE	FALSE
P14152	30.04123937	30.19521554	30.419481	30.19521554	30.04123937	30.44005351	30.44451473	30.54072	30.44451473	30.44005351	sp|P14152|MDHC_MOUSE	P14152	MDHC_MOUSE	Mdh1	334	Mus musculus	1:Experimental evidence at protein level	Malate dehydrogenase, cytoplasmic	1	0.999	8	51	51	51		FALSE	0	-0.549948689	0.037047143	-0.256450773	0.19734623	0.074704243	FALSE	FALSE
P14206	31.41648933	31.37450185	31.47001808	31.37450185	31.41648933	31.64310268	31.68611021	31.67168769	31.68611021	31.64310268	sp|P14206|RSSA_MOUSE	P14206	RSSA_MOUSE	Rpsa	295	Mus musculus	1:Experimental evidence at protein level	Small ribosomal subunit protein uS2	1	0.999	14	95	95	95		FALSE	0	-0.395743519	-0.097517358	-0.246630438	0.064491609	0.008027145	FALSE	FALSE
P14211	32.1598039	32.10495461	32.23201054	32.10495461	32.1598039	31.88709638	31.84007264	31.9120182	31.84007264	31.88709638	sp|P14211|CALR_MOUSE	P14211	CALR_MOUSE	Calr	416	Mus musculus	1:Experimental evidence at protein level	Calreticulin	1	0.999	16	278	278	278		FALSE	0	0.122116386	0.449604829	0.285860607	0.057843071	0.006425091	FALSE	FALSE
P14234	26.95315836	27.21151108	26.93460198	27.21151108	26.95315836	26.48105662	26.51718362	26.45218643	26.51718362	26.48105662	sp|P14234|FGR_MOUSE	P14234	FGR_MOUSE	Fgr	517	Mus musculus	1:Experimental evidence at protein level	Tyrosine-protein kinase Fgr	1	0.999	13	33	33	36		FALSE	0	0.302548355	0.796681473	0.549614914	0.03453625	0.002258309	FALSE	FALSE
P14576	26.80255236	26.69031668	26.65053553	26.69031668	26.80255236	26.41288611	26.62239104	26.79068447	26.62239104	26.41288611	sp|P14576|SRP54_MOUSE	P14576	SRP54_MOUSE	Srp54	504	Mus musculus	1:Experimental evidence at protein level	Signal recognition particle subunit SRP54	1	0.999	12	24	20	24		FALSE	0	-0.195384661	0.407013297	0.105814318	0.57160469	0.408475592	FALSE	FALSE
P14685	28.72960031	28.84643021	28.83031723	28.84643021	28.72960031	28.67026594	28.66576062	28.61318739	28.66576062	28.67026594	sp|P14685|PSMD3_MOUSE	P14685	PSMD3_MOUSE	Psmd3	530	Mus musculus	1:Experimental evidence at protein level	26S proteasome non-ATPase regulatory subunit 3	1	0.999	15	79	79	79		FALSE	0	-0.009330817	0.314086675	0.152377929	0.172688023	0.059975338	FALSE	FALSE
P14733	29.32295316	29.50800413	29.54762062	29.50800413	29.32295316	29.2842853	29.21112692	29.1909994	29.21112692	29.2842853	sp|P14733|LMNB1_MOUSE	P14733	LMNB1_MOUSE	Lmnb1	588	Mus musculus	1:Experimental evidence at protein level	Lamin-B1	1	0.999	19	88	78	90		FALSE	0	0.014650225	0.446793963	0.230722094	0.13981757	0.040534596	FALSE	FALSE
P14824	27.68247334	27.77552036	27.66226634	27.77552036	27.68247334	27.12014135	27.21681526	27.32226198	27.21681526	27.12014135	sp|P14824|ANXA6_MOUSE	P14824	ANXA6_MOUSE	Anxa6	673	Mus musculus	1:Experimental evidence at protein level	Annexin A6	1	0.999	19	76	76	86		FALSE	0	0.283079752	0.690947878	0.487013815	0.031068939	0.001642726	FALSE	FALSE
P14869	30.63415663	30.67955591	30.67019267	30.67955591	30.63415663	30.92739242	31.0798617	31.0223375	31.0798617	30.92739242	sp|P14869|RLA0_MOUSE	P14869	RLA0_MOUSE	Rplp0	317	Mus musculus	1:Experimental evidence at protein level	Large ribosomal subunit protein uL10	1	0.999	10	77	77	77		FALSE	0	-0.518100921	-0.179023351	-0.348562136	0.041259852	0.003197226	FALSE	FALSE
P14901	27.42090791	27.56876343	27.38443478	27.56876343	27.42090791	26.73003358	27.08611695	26.84593983	27.08611695	26.73003358	sp|P14901|HMOX1_MOUSE	P14901	HMOX1_MOUSE	Hmox1	289	Mus musculus	1:Experimental evidence at protein level	Heme oxygenase 1	1	0.999	4	18	18	18		FALSE	0	0.268101723	0.873242118	0.57067192	0.049741355	0.004639169	FALSE	FALSE
P15105	22.5395631	22.52114217	22.96279129	22.52114217	22.5395631	24.09084043	23.71170299	22.45807245	23.71170299	24.09084043	sp|P15105|GLNA_MOUSE	P15105	GLNA_MOUSE	Glul	373	Mus musculus	1:Experimental evidence at protein level	Glutamine synthetase	0.9986	0.999	2	3	3	3		TRUE	4	-1.928837759	0.437424884	-0.745706437	0.32316657	0.166412211	FALSE	FALSE
P15307	25.41446821	25.65123688	25.79724177	25.65123688	25.41446821	25.02019681	24.87589912	24.85055094	24.87589912	25.02019681	sp|P15307|REL_MOUSE	P15307	REL_MOUSE	Rel	587	Mus musculus	1:Experimental evidence at protein level	Proto-oncogene c-Rel	1	0.999	4	6	6	6		FALSE	0	0.393845353	1.017021312	0.705433332	0.032830433	0.002088066	FALSE	FALSE
P15379-10	29.87841404	29.51127466	29.5523404	29.51127466	29.87841404	30.480655	29.59330631	29.64200023	29.59330631	30.480655	sp|P15379-10|CD44_MOUSE	P15379-10	CD44_MOUSE	Cd44	616	Mus musculus		Isoform 8 of CD44 antigen	1	0.999	6	29	0	29	sp|P15379-11|CD44_MOUSE, sp|P15379-2|CD44_MOUSE, sp|P15379-3|CD44_MOUSE, sp|P15379-4|CD44_MOUSE, sp|P15379-5|CD44_MOUSE, sp|P15379-6|CD44_MOUSE, sp|P15379-7|CD44_MOUSE, sp|P15379-8|CD44_MOUSE, sp|P15379-9|CD44_MOUSE, sp|P15379|CD44_MOUSE	FALSE	0	-0.980465749	0.464510786	-0.257977482	0.56525446	0.4013812	FALSE	FALSE
P15532	30.22786239	30.2379415	30.54816975	30.2379415	30.22786239	30.75937652	30.82800977	30.78887592	30.82800977	30.75937652	sp|P15532|NDKA_MOUSE	P15532	NDKA_MOUSE	Nme1	152	Mus musculus	1:Experimental evidence at protein level	Nucleoside diphosphate kinase A	1	0.999	9	36	36	67		FALSE	0	-0.732118658	-0.17607372	-0.454096189	0.064887308	0.008449071	FALSE	FALSE
P15535-2	25.10261027	25.33111389	25.22472096	25.33111389	25.10261027	25.03983926	25.01746736	25.13882737	25.01746736	25.03983926	sp|P15535-2|B4GT1_MOUSE	P15535-2	B4GT1_MOUSE	B4galt1	386	Mus musculus		Isoform Short of Beta-1,4-galactosyltransferase 1	0.9731	0.999	1	8	0	8	sp|P15535|B4GT1_MOUSE, sp|Q9JMK0|B4GT5_MOUSE	FALSE	0	-0.063792372	0.37199979	0.154103709	0.274906714	0.128945791	FALSE	FALSE
P15864	21.87415494	22.88777124	22.68521924	22.88777124	21.87415494	24.38060837	24.36313591	23.32682747	24.36313591	24.38060837	sp|P15864|H12_MOUSE	P15864	H12_MOUSE	H1-2	212	Mus musculus	1:Experimental evidence at protein level	Histone H1.2	0.9947	0.999	4	2	2	19		TRUE	4	-2.615493457	-0.46679076	-1.541142108	0.082938645	0.014125582	FALSE	FALSE
P16045	31.01214761	30.94545366	30.75143802	30.94545366	31.01214761	31.32882501	31.01192198	31.06371106	31.01192198	31.32882501	sp|P16045|LEG1_MOUSE	P16045	LEG1_MOUSE	Lgals1	135	Mus musculus	1:Experimental evidence at protein level	Galectin-1	1	0.999	7	86	86	86		FALSE	0	-0.547710756	0.084098255	-0.231806251	0.26053462	0.118104439	FALSE	FALSE
P16110	31.87390431	31.93035602	31.94901627	31.93035602	31.87390431	31.86357983	31.86914404	31.67580287	31.86914404	31.86357983	sp|P16110|LEG3_MOUSE	P16110	LEG3_MOUSE	Lgals3	264	Mus musculus	1:Experimental evidence at protein level	Galectin-3	1	0.999	7	92	92	92		FALSE	0	-0.0880449	0.317878135	0.114916617	0.369792117	0.205682727	FALSE	FALSE
P16254	25.92972471	25.92240175	25.86132274	25.92240175	25.92972471	26.22574714	26.01689821	25.89036012	26.01689821	26.22574714	sp|P16254|SRP14_MOUSE	P16254	SRP14_MOUSE	Srp14	110	Mus musculus	1:Experimental evidence at protein level	Signal recognition particle 14 kDa protein	1	0.999	3	12	12	12		FALSE	0	-0.404222161	0.124517977	-0.139852092	0.400950092	0.232408511	FALSE	FALSE
P16332	25.32898398	25.0148119	25.67463388	25.0148119	25.32898398	25.2364671	25.36775507	25.42781986	25.36775507	25.2364671	sp|P16332|MUTA_MOUSE	P16332	MUTA_MOUSE	Mmut	748	Mus musculus	1:Experimental evidence at protein level	Methylmalonyl-CoA mutase, mitochondrial	1	0.999	11	18	18	18		FALSE	0	-0.477902312	0.468827465	-0.004537423	0.987954416	0.981325221	FALSE	FALSE
P16460	26.10384965	26.04403885	26.10205868	26.04403885	26.10384965	24.96428948	25.76518886	25.44985694	25.76518886	24.96428948	sp|P16460|ASSY_MOUSE	P16460	ASSY_MOUSE	Ass1	412	Mus musculus	1:Experimental evidence at protein level	Argininosuccinate synthase	1	0.999	6	14	14	14		FALSE	0	0.139467132	1.240940801	0.690203966	0.104423551	0.023373237	FALSE	FALSE
P16546-2	24.46404313	25.2739313	24.86091088	25.2739313	24.46404313	24.73263956	24.96297541	24.91100341	24.96297541	24.73263956	sp|P16546-2|SPTN1_MOUSE	P16546-2	SPTN1_MOUSE	Sptan1	2452	Mus musculus		Isoform 2 of Spectrin alpha chain, non-erythrocytic 1	1	0.999	6	7	0	7	sp|P16546|SPTN1_MOUSE	FALSE	0	-0.576062893	0.570907509	-0.002577692	0.994799656	0.991242263	FALSE	FALSE
P16627	26.36090012	26.4051086	26.33208751	26.4051086	26.36090012	25.24135536	26.03399877	26.08980638	26.03399877	25.24135536	sp|P16627|HS71L_MOUSE	P16627	HS71L_MOUSE	Hspa1l	641	Mus musculus	1:Experimental evidence at protein level	Heat shock 70 kDa protein 1-like	1	0.999	7	21	21	84		FALSE	0	-0.064650556	1.219941039	0.577645241	0.187564105	0.06879746	FALSE	FALSE
P16675	28.75257226	28.98335645	28.94156393	28.98335645	28.75257226	28.95476838	28.87815281	28.91420399	28.87815281	28.95476838	sp|P16675|PPGB_MOUSE	P16675	PPGB_MOUSE	Ctsa	474	Mus musculus	1:Experimental evidence at protein level	Lysosomal protective protein	1	0.999	8	37	37	37		FALSE	0	-0.238469028	0.192047336	-0.023210846	0.869207502	0.793054712	FALSE	FALSE
P16858	34.4004963	34.35217129	34.37300862	34.35217129	34.4004963	34.29268869	34.3123242	34.33349675	34.3123242	34.29268869	sp|P16858|G3P_MOUSE	P16858	G3P_MOUSE	Gapdh	333	Mus musculus	1:Experimental evidence at protein level	Glyceraldehyde-3-phosphate dehydrogenase	1	0.999	19	1111	1079	1111		FALSE	0	-0.076005126	0.200782846	0.06238886	0.469237519	0.299372831	FALSE	FALSE
P16879	23.5571112	23.11728941	23.43531851	23.11728941	23.5571112	23.61237573	23.79836995	23.95979451	23.79836995	23.61237573	sp|P16879|FES_MOUSE	P16879	FES_MOUSE	Fes	822	Mus musculus	1:Experimental evidence at protein level	Tyrosine-protein kinase Fes/Fps	1	0.999	3	4	3	4		FALSE	0	-0.820345846	-0.020201533	-0.42027369	0.143891779	0.042747556	FALSE	FALSE
P16951-2	24.03518688	23.15640296	23.0622186	23.15640296	24.03518688	22.80652278	22.94564735	22.32301198	22.94564735	22.80652278	sp|P16951-2|ATF2_MOUSE	P16951-2	ATF2_MOUSE	Atf2	389	Mus musculus		Isoform 2 of Cyclic AMP-dependent transcription factor ATF-2	0.9739	0.999	1	2	0	2	sp|P16951-3|ATF2_MOUSE, sp|P16951|ATF2_MOUSE	TRUE	4	-0.113972003	1.566389559	0.726208778	0.200731364	0.07701632	FALSE	FALSE
P17047-2	30.68446206	30.88141759	30.78617778	30.88141759	30.68446206	30.59310133	30.46813267	30.55083496	30.46813267	30.59310133	sp|P17047-2|LAMP2_MOUSE	P17047-2	LAMP2_MOUSE	Lamp2	416	Mus musculus		Isoform LAMP-2B of Lysosome-associated membrane glycoprotein 2	1	0.999	4	22	0	22	sp|P17047-3|LAMP2_MOUSE, sp|P17047|LAMP2_MOUSE	FALSE	0	0.04327017	0.450055482	0.246662826	0.110391877	0.026279752	FALSE	FALSE
P17182	33.11186493	32.90133316	33.02233242	32.90133316	33.11186493	33.10460324	33.16837816	33.09858666	33.16837816	33.10460324	sp|P17182|ENOA_MOUSE	P17182	ENOA_MOUSE	Eno1	434	Mus musculus	1:Experimental evidence at protein level	Alpha-enolase	1	0.999	20	1016	717	1016		FALSE	0	-0.310708613	0.086683584	-0.112012514	0.371512815	0.207356939	FALSE	FALSE
P17225-2	29.7192431	29.51906007	29.56475436	29.51906007	29.7192431	29.4320693	29.708801	29.63968549	29.708801	29.4320693	sp|P17225-2|PTBP1_MOUSE	P17225-2	PTBP1_MOUSE	Ptbp1	529	Mus musculus		Isoform 2 of Polypyrimidine tract-binding protein 1	1	0.999	17	141	0	141	sp|P17225|PTBP1_MOUSE	FALSE	0	-0.262263916	0.277265078	0.007500581	0.96749372	0.945879278	FALSE	FALSE
P17426-2	27.19667086	27.08830592	27.16915125	27.08830592	27.19667086	27.36502375	27.76227162	27.65438757	27.76227162	27.36502375	sp|P17426-2|AP2A1_MOUSE	P17426-2	AP2A1_MOUSE	Ap2a1	955	Mus musculus		Isoform B of AP-2 complex subunit alpha-1	1	0.999	15	45	0	59	sp|P17426|AP2A1_MOUSE	FALSE	0	-0.753207558	-0.131829054	-0.442518306	0.083949811	0.014517501	FALSE	FALSE
P17427	26.58668325	26.44455163	26.47514228	26.44455163	26.58668325	26.69569823	26.69112604	26.60432009	26.69112604	26.69569823	sp|P17427|AP2A2_MOUSE	P17427	AP2A2_MOUSE	Ap2a2	938	Mus musculus	1:Experimental evidence at protein level	AP-2 complex subunit alpha-2	1	0.999	17	61	47	61		FALSE	0	-0.33987503	0.016696888	-0.161589071	0.184294241	0.067268575	FALSE	FALSE
P17433	24.8586551	22.33577081	25.11846049	22.33577081	24.8586551	24.94654295	24.34496565	24.76236835	24.34496565	24.94654295	sp|P17433|SPI1_MOUSE	P17433	SPI1_MOUSE	Spi1	272	Mus musculus	1:Experimental evidence at protein level	Transcription factor PU.1	0.9535	0.9982	1	4	4	4		TRUE	1	-2.654862744	1.494202385	-0.58033018	0.658189524	0.504864148	FALSE	FALSE
P17439	28.27900732	28.29607713	28.20389654	28.29607713	28.27900732	28.27271834	28.37918651	28.26988002	28.37918651	28.27271834	sp|P17439|GBA1_MOUSE	P17439	GBA1_MOUSE	Gba1	515	Mus musculus	1:Experimental evidence at protein level	Lysosomal acid glucosylceramidase	1	0.999	11	56	56	56		FALSE	0	-0.216025287	0.120822704	-0.047601291	0.654481982	0.500682896	FALSE	FALSE
P17710-3	27.89353466	27.88287324	27.74817401	27.88287324	27.89353466	27.60183414	27.75967296	27.71818574	27.75967296	27.60183414	sp|P17710-3|HXK1_MOUSE	P17710-3	HXK1_MOUSE	Hk1	918	Mus musculus		Isoform HK1 of Hexokinase-1	1	0.999	21	58	0	68	sp|P17710-4|HXK1_MOUSE, sp|P17710|HXK1_MOUSE	FALSE	0	-0.053018982	0.349611705	0.148296362	0.258928135	0.116997157	FALSE	FALSE
P17742	33.66039845	33.54632824	33.66696153	33.54632824	33.66039845	33.69177781	33.68450562	33.75547421	33.68450562	33.69177781	sp|P17742|PPIA_MOUSE	P17742	PPIA_MOUSE	Ppia	164	Mus musculus	1:Experimental evidence at protein level	Peptidyl-prolyl cis-trans isomerase A	1	0.999	8	227	45	227		FALSE	0	-0.253610112	0.081563826	-0.086023143	0.413357346	0.244635753	FALSE	FALSE
P17751-2	31.35591723	31.30887643	31.34784666	31.30887643	31.35591723	31.47113363	31.58880223	31.49318028	31.58880223	31.47113363	sp|P17751-2|TPIS_MOUSE	P17751-2	TPIS_MOUSE	Tpi1	299	Mus musculus		Isoform 2 of Triosephosphate isomerase	1	0.999	12	147	0	147	sp|P17751|TPIS_MOUSE	FALSE	0	-0.3393101	-0.021007122	-0.180158611	0.126133035	0.0333678	FALSE	FALSE
P17809	29.20591627	29.24855752	29.09890529	29.24855752	29.20591627	27.9837328	28.00352117	27.91461944	28.00352117	27.9837328	sp|P17809|GTR1_MOUSE	P17809	GTR1_MOUSE	Slc2a1	492	Mus musculus	1:Experimental evidence at protein level	Solute carrier family 2, facilitated glucose transporter member 1	1	0.999	4	26	26	26		FALSE	0	1.039493043	1.394844068	1.217168555	0.00405665	1.04E-05	TRUE	TRUE
P17879	25.93264081	26.03885219	25.8445601	26.03885219	25.93264081	25.69295161	26.31891953	26.33055627	26.31891953	25.69295161	sp|P17879|HS71B_MOUSE	P17879	HS71B_MOUSE	Hspa1b	642	Mus musculus	1:Experimental evidence at protein level	Heat shock 70 kDa protein 1B	1	0.999	9	18	0	58	sp|Q61696|HS71A_MOUSE	FALSE	0	-0.691227401	0.340311196	-0.175458103	0.584553479	0.422459199	FALSE	FALSE
P17897	27.64460655	27.68709253	27.77944414	27.68709253	27.64460655	27.53536723	27.662395	27.60202167	27.662395	27.53536723	sp|P17897|LYZ1_MOUSE	P17897	LYZ1_MOUSE	Lyz1	148	Mus musculus	1:Experimental evidence at protein level	Lysozyme C-1	1	0.999	4	21	13	30		FALSE	0	-0.07713285	0.284705736	0.103786443	0.364312841	0.200685029	FALSE	FALSE
P17918	29.46688651	29.51229366	29.4139517	29.51229366	29.46688651	29.60347774	29.61373203	29.69726021	29.61373203	29.60347774	sp|P17918|PCNA_MOUSE	P17918	PCNA_MOUSE	Pcna	261	Mus musculus	1:Experimental evidence at protein level	Proliferating cell nuclear antigen	1	0.999	8	84	84	84		FALSE	0	-0.335773087	-0.01178565	-0.173779369	0.138939079	0.039925023	FALSE	FALSE
P18052-2	23.97361268	24.89193812	24.69729891	24.89193812	23.97361268	24.44442133	24.4750016	24.64181793	24.4750016	24.44442133	sp|P18052-2|PTPRA_MOUSE	P18052-2	PTPRA_MOUSE	Ptpra	794	Mus musculus		Isoform 2 of Receptor-type tyrosine-protein phosphatase alpha	1	0.999	7	16	0	16	sp|P18052|PTPRA_MOUSE	FALSE	0	-0.666898771	0.667971343	0.000536286	0.999208699	0.998434397	FALSE	FALSE
P18155	29.28873064	29.38964368	29.42479472	29.38964368	29.28873064	29.21201927	29.11757019	29.16911133	29.11757019	29.21201927	sp|P18155|MTDC_MOUSE	P18155	MTDC_MOUSE	Mthfd2	350	Mus musculus	1:Experimental evidence at protein level	Bifunctional methylenetetrahydrofolate dehydrogenase/cyclohydrolase, mitochondrial	1	0.999	10	37	37	37		FALSE	0	0.028276091	0.37470275	0.20148942	0.120577888	0.0303981	FALSE	FALSE
P18242	31.08508128	30.94546652	30.98871424	30.94546652	31.08508128	30.91506532	30.98883808	30.99665829	30.98883808	30.91506532	sp|P18242|CATD_MOUSE	P18242	CATD_MOUSE	Ctsd	410	Mus musculus	1:Experimental evidence at protein level	Cathepsin D	1	0.999	12	111	91	111		FALSE	0	-0.133192489	0.212326051	0.039566781	0.718542792	0.582175667	FALSE	FALSE
P18572-2	28.54356643	28.640458	29.14319324	28.640458	28.54356643	29.04086895	29.1404914	29.18741837	29.1404914	29.04086895	sp|P18572-2|BASI_MOUSE	P18572-2	BASI_MOUSE	Bsg	273	Mus musculus		Isoform 2 of Basigin	1	0.999	4	32	0	32	sp|P18572|BASI_MOUSE	FALSE	0	-0.803124237	0.108750199	-0.347187019	0.244497713	0.107791329	FALSE	FALSE
P18653	23.93152926	24.54102097	24.08940393	24.54102097	23.93152926	25.06824165	25.63044545	23.54113999	25.63044545	25.06824165	sp|P18653|KS6A1_MOUSE	P18653	KS6A1_MOUSE	Rps6ka1	724	Mus musculus	1:Experimental evidence at protein level	Ribosomal protein S6 kinase alpha-1	1	0.999	13	10	9	23		FALSE	0	-2.05278484	0.934202883	-0.559290979	0.544212782	0.380516074	FALSE	FALSE
P18654	26.82953539	26.84577955	26.79446396	26.84577955	26.82953539	26.61203179	26.64309079	26.73777816	26.64309079	26.61203179	sp|P18654|KS6A3_MOUSE	P18654	KS6A3_MOUSE	Rps6ka3	740	Mus musculus	1:Experimental evidence at protein level	Ribosomal protein S6 kinase alpha-3	1	0.999	18	44	24	44		FALSE	0	-0.002546758	0.320465536	0.158959389	0.162070399	0.052533164	FALSE	FALSE
P18760	32.92911471	32.85977761	32.79549434	32.85977761	32.92911471	33.09341047	33.10778011	32.92148096	33.10778011	33.09341047	sp|P18760|COF1_MOUSE	P18760	COF1_MOUSE	Cfl1	166	Mus musculus	1:Experimental evidence at protein level	Cofilin-1	1	0.999	10	170	159	170		FALSE	0	-0.389026325	0.030169741	-0.179428292	0.203888756	0.07911272	FALSE	FALSE
P19096	29.81298427	29.68370421	29.68696617	29.68370421	29.81298427	29.94528227	30.03120901	29.96626358	30.03120901	29.94528227	sp|P19096|FAS_MOUSE	P19096	FAS_MOUSE	Fasn	2504	Mus musculus	1:Experimental evidence at protein level	Fatty acid synthase	1	0.999	80	390	390	390		FALSE	0	-0.427330266	-0.078736541	-0.253033403	0.081071192	0.013488333	FALSE	FALSE
P19157	25.58043306	25.61621431	25.40499807	25.61621431	25.58043306	23.78124432	25.47406907	25.6102874	25.47406907	23.78124432	sp|P19157|GSTP1_MOUSE	P19157	GSTP1_MOUSE	Gstp1	210	Mus musculus	1:Experimental evidence at protein level	Glutathione S-transferase P 1	1	0.999	4	6	5	6		TRUE	1	-0.781647259	1.939010355	0.578681548	0.493468344	0.324567302	FALSE	FALSE
P19253	30.50556469	30.21368925	30.61465773	30.21368925	30.50556469	31.15994707	30.72839066	30.58899078	30.72839066	31.15994707	sp|P19253|RL13A_MOUSE	P19253	RL13A_MOUSE	Rpl13a	203	Mus musculus	1:Experimental evidence at protein level	Large ribosomal subunit protein uL13	1	0.999	5	21	21	21		FALSE	0	-0.878030339	0.115752439	-0.38113895	0.241314703	0.105833294	FALSE	FALSE
P19426-2	24.21420838	24.21288106	24.15466702	24.21288106	24.21420838	22.17140516	23.68733489	23.78352265	23.68733489	22.17140516	sp|P19426-2|NELFE_MOUSE	P19426-2	NELFE_MOUSE	Nelfe	367	Mus musculus		Isoform 2 of Negative elongation factor E	1	0.999	2	4	0	4	sp|P19426|NELFE_MOUSE	TRUE	1	-0.222476642	2.182139156	0.979831257	0.219784437	0.090440033	FALSE	FALSE
P19536	28.82221458	27.65116548	28.77619706	27.65116548	28.82221458	29.60056755	29.13514562	29.35265207	29.13514562	29.60056755	sp|P19536|COX5B_MOUSE	P19536	COX5B_MOUSE	Cox5b	128	Mus musculus	1:Experimental evidence at protein level	Cytochrome c oxidase subunit 5B, mitochondrial	1	0.999	3	22	22	22		FALSE	0	-1.883882979	-0.008642438	-0.946262708	0.156411067	0.048581317	FALSE	FALSE
P19783	29.96563652	29.82744224	29.83564413	29.82744224	29.96563652	29.73346763	29.63065697	29.73268314	29.63065697	29.73346763	sp|P19783|COX41_MOUSE	P19783	COX41_MOUSE	Cox4i1	169	Mus musculus	1:Experimental evidence at protein level	Cytochrome c oxidase subunit 4 isoform 1, mitochondrial	1	0.999	6	57	57	57		FALSE	0	-0.007039434	0.361649534	0.17730505	0.167482546	0.056378352	FALSE	FALSE
P19973-2	28.01099942	27.99916779	28.09391977	27.99916779	28.01099942	28.34880162	28.0124936	28.00600875	28.0124936	28.34880162	sp|P19973-2|LSP1_MOUSE	P19973-2	LSP1_MOUSE	Lsp1	328	Mus musculus		Isoform 2 of Lymphocyte-specific protein 1	1	0.999	11	43	0	43	sp|P19973|LSP1_MOUSE	FALSE	0	-0.386228769	0.210750776	-0.087738996	0.638917147	0.484532569	FALSE	FALSE
P20029	33.6855949	33.7268633	33.73080542	33.7268633	33.6855949	33.48424147	33.48590853	33.47864497	33.48590853	33.48424147	sp|P20029|BIP_MOUSE	P20029	BIP_MOUSE	Hspa5	655	Mus musculus	1:Experimental evidence at protein level	Endoplasmic reticulum chaperone BiP	1	0.999	30	524	485	524		FALSE	0	0.095398586	0.367580518	0.231489552	0.060445068	0.007155271	FALSE	FALSE
P20060	28.18539254	28.17387885	28.25981781	28.17387885	28.18539254	28.34243675	28.33542361	28.29508058	28.33542361	28.34243675	sp|P20060|HEXB_MOUSE	P20060	HEXB_MOUSE	Hexb	536	Mus musculus	1:Experimental evidence at protein level	Beta-hexosaminidase subunit beta	1	0.999	14	59	59	59		FALSE	0	-0.267404567	0.031503404	-0.117950581	0.230536501	0.098397572	FALSE	FALSE
P20065-2	23.43049101	22.85584692	22.15725386	22.85584692	23.43049101	33.09603114	24.15797136	22.33294507	24.15797136	33.09603114	sp|P20065-2|TYB4_MOUSE	P20065-2	TYB4_MOUSE	Tmsb4x	44	Mus musculus		Isoform Short of Thymosin beta-4	1	0.999	1	10	10	10		TRUE	4	-11.36884743	3.939943579	-3.714451926	0.437451915	0.267958241	FALSE	FALSE
P20108	28.75175172	28.82974344	28.81521685	28.82974344	28.75175172	28.79094741	28.79184173	28.68057726	28.79184173	28.79094741	sp|P20108|PRDX3_MOUSE	P20108	PRDX3_MOUSE	Prdx3	257	Mus musculus	1:Experimental evidence at protein level	Thioredoxin-dependent peroxide reductase, mitochondrial	1	0.999	7	50	50	50		FALSE	0	-0.121508382	0.210405464	0.044448541	0.671830842	0.522363495	FALSE	FALSE
P20152	33.87742878	33.90301087	33.98287845	33.90301087	33.87742878	33.82407996	33.85358027	33.83219574	33.85358027	33.82407996	sp|P20152|VIME_MOUSE	P20152	VIME_MOUSE	Vim	466	Mus musculus	1:Experimental evidence at protein level	Vimentin	1	0.999	37	923	840	923		FALSE	0	-0.067445094	0.236419847	0.084487376	0.378069749	0.212646127	FALSE	FALSE
P20664	21.9636881	23.55601899	22.37343454	23.55601899	21.9636881	23.06199325	22.78115157	22.62014311	22.78115157	23.06199325	sp|P20664|PRI1_MOUSE	P20664	PRI1_MOUSE	Prim1	417	Mus musculus	1:Experimental evidence at protein level	DNA primase small subunit	0.9995	0.9989	2	3	3	3		TRUE	4	-1.328884561	0.948787025	-0.190048768	0.79642592	0.686246598	FALSE	FALSE
P20801	26.81426884	26.96948744	27.41103417	26.96948744	26.81426884	26.97613265	27.4546959	27.45405538	27.4546959	26.97613265	sp|P20801|TNNC2_MOUSE	P20801	TNNC2_MOUSE	Tnnc2	160	Mus musculus	1:Experimental evidence at protein level	Troponin C, skeletal muscle	0.9089	0.9963	1	9	9	9		FALSE	0	-0.793556324	0.333494003	-0.230031161	0.510221121	0.342637732	FALSE	FALSE
P20934	23.31686182	22.90207332	23.20562604	22.90207332	23.31686182	23.45828432	23.67078395	21.92862427	23.67078395	23.45828432	sp|P20934|EVI2A_MOUSE	P20934	EVI2A_MOUSE	Evi2a	223	Mus musculus	1:Experimental evidence at protein level	Protein EVI2A	0.9739	0.999	1	1	1	1		TRUE	3	-1.171273155	1.415852245	0.122289545	0.888267324	0.81793198	FALSE	FALSE
P21107-2	31.28088855	31.22578141	31.38335493	31.22578141	31.28088855	31.71548195	31.56160016	31.45850924	31.56160016	31.71548195	sp|P21107-2|TPM3_MOUSE	P21107-2	TPM3_MOUSE	Tpm3	248	Mus musculus		Isoform 2 of Tropomyosin alpha-3 chain	1	0.999	13	99	43	119		FALSE	0	-0.522107517	-0.041603459	-0.281855488	0.118767454	0.029517869	FALSE	FALSE
P21107	27.36783543	27.15202793	27.21399918	27.15202793	27.36783543	27.56035721	27.66570045	27.41009637	27.66570045	27.56035721	sp|P21107|TPM3_MOUSE	P21107	TPM3_MOUSE	Tpm3	285	Mus musculus	1:Experimental evidence at protein level	Tropomyosin alpha-3 chain	1	0.999	10	11	11	87		FALSE	0	-0.560983972	-0.040543688	-0.30076383	0.122063558	0.031077318	FALSE	FALSE
P21126	22.41688171	22.54326079	22.68424549	22.54326079	22.41688171	22.91381327	25.45790072	25.35883709	25.45790072	22.91381327	sp|P21126|UBL4A_MOUSE	P21126	UBL4A_MOUSE	Ubl4a	157	Mus musculus	1:Experimental evidence at protein level	Ubiquitin-like protein 4A	0.9999	0.999	2	3	3	3		TRUE	4	-3.944585899	-0.112856164	-2.028721031	0.141564895	0.041655877	FALSE	FALSE
P21279	26.51646927	26.68264468	26.6528464	26.68264468	26.51646927	26.29223807	26.33701914	26.41790002	26.33701914	26.29223807	sp|P21279|GNAQ_MOUSE	P21279	GNAQ_MOUSE	Gnaq	359	Mus musculus	1:Experimental evidence at protein level	Guanine nucleotide-binding protein G(q) subunit alpha	1	0.999	7	19	12	19		FALSE	0	0.072902742	0.463632673	0.268267708	0.088705433	0.016685721	FALSE	FALSE
P21460	26.79124051	26.86993228	26.92490336	26.86993228	26.79124051	26.68934871	26.70768446	26.71594974	26.70768446	26.68934871	sp|P21460|CYTC_MOUSE	P21460	CYTC_MOUSE	Cst3	140	Mus musculus	1:Experimental evidence at protein level	Cystatin-C	1	0.999	3	12	12	12		FALSE	0	-0.002291637	0.317687132	0.157697748	0.161591182	0.052295282	FALSE	FALSE
P21550	24.80703923	24.65096922	24.5376124	24.65096922	24.80703923	22.90596014	24.92248432	24.69183445	24.92248432	22.90596014	sp|P21550|ENOB_MOUSE	P21550	ENOB_MOUSE	Eno3	434	Mus musculus	1:Experimental evidence at protein level	Beta-enolase	1	0.999	7	6	6	280		TRUE	1	-0.98261893	1.966180225	0.491780647	0.592191122	0.430982822	FALSE	FALSE
P21619	25.27272161	25.60542571	25.53970337	25.60542571	25.27272161	26.46515409	25.8052372	26.34379065	25.8052372	26.46515409	sp|P21619|LMNB2_MOUSE	P21619	LMNB2_MOUSE	Lmnb2	596	Mus musculus	1:Experimental evidence at protein level	Lamin-B2	1	0.999	11	22	10	32		FALSE	0	-1.267581122	-0.196639711	-0.732110417	0.088832912	0.016960336	FALSE	FALSE
P21855	19.12764615	19.0853101	22.84940196	19.0853101	19.12764615	22.88728922	22.01404224	22.31567703	22.01404224	22.88728922	sp|P21855|CD72_MOUSE	P21855	CD72_MOUSE	Cd72	354	Mus musculus	1:Experimental evidence at protein level	B-cell differentiation antigen CD72	0.9706	0.9989	1	2	2	2		TRUE	4	-4.968010549	0.864910372	-2.051550088	0.2763293	0.130577064	FALSE	FALSE
P21956-2	25.74860143	22.80013095	22.8189493	22.80013095	25.74860143	24.88590616	25.64784452	23.3053402	25.64784452	24.88590616	sp|P21956-2|MFGM_MOUSE	P21956-2	MFGM_MOUSE	Mfge8	426	Mus musculus		Isoform 2 of Lactadherin	1	0.999	2	3	0	3	sp|P21956|MFGM_MOUSE	TRUE	3	-3.56776127	1.920155131	-0.823803069	0.631135634	0.475729568	FALSE	FALSE
P21958	27.34086731	27.46726237	27.28334769	27.46726237	27.34086731	26.65825104	26.72333504	26.87599789	26.72333504	26.65825104	sp|P21958|TAP1_MOUSE	P21958	TAP1_MOUSE	Tap1	724	Mus musculus	1:Experimental evidence at protein level	Antigen peptide transporter 1	1	0.999	11	36	36	36		FALSE	0	0.377573143	0.845022454	0.611297799	0.02521882	0.001085139	FALSE	FALSE
P21981	25.78629037	25.84845847	25.72565229	25.84845847	25.78629037	25.54688457	25.55553361	25.56482772	25.55553361	25.54688457	sp|P21981|TGM2_MOUSE	P21981	TGM2_MOUSE	Tgm2	686	Mus musculus	1:Experimental evidence at protein level	Protein-glutamine gamma-glutamyltransferase 2	1	0.999	8	23	23	23		FALSE	0	0.075751102	0.386352388	0.231051745	0.078303537	0.012260554	FALSE	FALSE
P22315	25.67408427	25.75863537	25.5697548	25.75863537	25.67408427	25.52052936	25.15872956	25.42895816	25.15872956	25.52052936	sp|P22315|HEMH_MOUSE	P22315	HEMH_MOUSE	Fech	422	Mus musculus	1:Experimental evidence at protein level	Ferrochelatase, mitochondrial	1	0.999	5	11	11	11		FALSE	0	-0.00969172	0.605863297	0.298085788	0.16648861	0.055198523	FALSE	FALSE
P22366-2	25.06972329	25.22109529	25.03681032	25.22109529	25.06972329	24.72637451	22.4062492	24.95901018	22.4062492	24.72637451	sp|P22366-2|MYD88_MOUSE	P22366-2	MYD88_MOUSE	Myd88	250	Mus musculus		Isoform 2 of Myeloid differentiation primary response protein MyD88	1	0.999	5	13	0	13	sp|P22366|MYD88_MOUSE	TRUE	1	-0.794544956	2.951874964	1.078665004	0.36248257	0.199249679	FALSE	FALSE
P22682	26.53631873	26.50254279	26.65063162	26.50254279	26.53631873	25.66191941	25.54253964	25.73325194	25.54253964	25.66191941	sp|P22682|CBL_MOUSE	P22682	CBL_MOUSE	Cbl	913	Mus musculus	1:Experimental evidence at protein level	E3 ubiquitin-protein ligase CBL	1	0.999	11	22	21	22		FALSE	0	0.707259773	1.127261647	0.91726071	0.011023723	9.49E-05	FALSE	FALSE
P22892	26.87108949	26.9647334	26.84570472	26.9647334	26.87108949	26.74911253	26.93187259	26.94235396	26.93187259	26.74911253	sp|P22892|AP1G1_MOUSE	P22892	AP1G1_MOUSE	Ap1g1	822	Mus musculus	1:Experimental evidence at protein level	AP-1 complex subunit gamma-1	1	0.999	11	42	42	42		FALSE	0	-0.192386348	0.231178707	0.01939618	0.891583921	0.823491049	FALSE	FALSE
P22893	25.88122778	25.88808352	25.79800292	25.88808352	25.88122778	24.32453726	20.97381664	24.22509223	20.97381664	24.32453726	sp|P22893|TTP_MOUSE	P22893	TTP_MOUSE	Zfp36	319	Mus musculus	1:Experimental evidence at protein level	mRNA decay activator protein ZFP36	1	0.999	2	4	4	4		TRUE	1	0.15921039	5.203368344	2.681289367	0.140482306	0.041119723	FALSE	FALSE
P22907-2	24.48249865	24.46632955	24.81431109	24.46632955	24.48249865	24.99055655	25.23015035	25.23298297	25.23015035	24.99055655	sp|P22907-2|HEM3_MOUSE	P22907-2	HEM3_MOUSE	Hmbs	344	Mus musculus		Isoform 2 of Porphobilinogen deaminase	1	0.999	5	17	0	17	sp|P22907|HEM3_MOUSE	FALSE	0	-0.907684936	-0.219348776	-0.563516856	0.064721342	0.008365006	FALSE	FALSE
P23116	28.58783439	28.72869571	28.67254555	28.72869571	28.58783439	28.77933773	28.9002924	28.90007962	28.9002924	28.77933773	sp|P23116|EIF3A_MOUSE	P23116	EIF3A_MOUSE	Eif3a	1344	Mus musculus	1:Experimental evidence at protein level	Eukaryotic translation initiation factor 3 subunit A	1	0.999	25	127	127	127		FALSE	0	-0.383055501	-0.010700571	-0.196878036	0.141942196	0.041839411	FALSE	FALSE
P23188	24.11170688	24.51254493	22.48803609	24.51254493	24.11170688	22.68171559	22.26246301	23.64763084	22.26246301	22.68171559	sp|P23188|FURIN_MOUSE	P23188	FURIN_MOUSE	Furin	793	Mus musculus	1:Experimental evidence at protein level	Furin	0.9647	0.9986	1	1	1	1		TRUE	4	-0.863311439	2.543630411	0.840159486	0.431705384	0.261159843	FALSE	FALSE
P23198	28.29197429	28.45372076	28.54643586	28.45372076	28.29197429	27.9065931	28.37464233	28.32397846	28.37464233	27.9065931	sp|P23198|CBX3_MOUSE	P23198	CBX3_MOUSE	Cbx3	183	Mus musculus	1:Experimental evidence at protein level	Chromobox protein homolog 3	1	0.999	6	30	17	30		FALSE	0	-0.172762164	0.630706842	0.228972339	0.367188875	0.203149707	FALSE	FALSE
P23249	26.65304842	26.80279244	26.51371531	26.80279244	26.65304842	26.96313156	26.84151895	26.78891962	26.84151895	26.96313156	sp|P23249|MOV10_MOUSE	P23249	MOV10_MOUSE	Mov10	1004	Mus musculus	1:Experimental evidence at protein level	Putative helicase MOV-10	1	0.999	17	44	44	44		FALSE	0	-0.468348101	0.052338786	-0.208004657	0.226671526	0.095300468	FALSE	FALSE
P23298	26.03188508	23.64562858	21.64223894	23.64562858	26.03188508	23.09049298	26.15993907	25.66581049	26.15993907	23.09049298	sp|P23298|KPCL_MOUSE	P23298	KPCL_MOUSE	Prkch	683	Mus musculus	1:Experimental evidence at protein level	Protein kinase C eta type	1	0.999	3	3	3	3		TRUE	3	-4.828944775	2.431284815	-1.19882998	0.594998002	0.435268015	FALSE	FALSE
P23492	29.97220128	29.96002625	29.97500775	29.96002625	29.97220128	29.8159802	29.82534042	29.8071612	29.82534042	29.8159802	sp|P23492|PNPH_MOUSE	P23492	PNPH_MOUSE	Pnp	289	Mus musculus	1:Experimental evidence at protein level	Purine nucleoside phosphorylase	1	0.999	14	97	97	97		FALSE	0	0.020039847	0.285795781	0.152917814	0.122630678	0.031542553	FALSE	FALSE
P23506-2	27.13309469	27.07959025	26.76418085	27.07959025	27.13309469	27.18649619	27.23171456	27.25300664	27.23171456	27.18649619	sp|P23506-2|PIMT_MOUSE	P23506-2	PIMT_MOUSE	Pcmt1	228	Mus musculus		Isoform 2 of Protein-L-isoaspartate(D-aspartate) O-methyltransferase	1	0.999	7	26	0	26	sp|P23506|PIMT_MOUSE	FALSE	0	-0.52931598	0.066414919	-0.231450531	0.236776535	0.102413826	FALSE	FALSE
P23591	26.42867542	26.61100261	26.2727199	26.61100261	26.42867542	26.64811836	26.74834858	26.44244709	26.74834858	26.64811836	sp|P23591|FCL_MOUSE	P23591	FCL_MOUSE	Gfus	321	Mus musculus	1:Experimental evidence at protein level	GDP-L-fucose synthase	1	0.999	10	33	33	33		FALSE	0	-0.506888547	0.155877825	-0.175505361	0.400730306	0.231942496	FALSE	FALSE
P23708-2	25.06219835	25.20961117	25.01319623	25.20961117	25.06219835	24.85684029	24.71410368	24.5552305	24.71410368	24.85684029	sp|P23708-2|NFYA_MOUSE	P23708-2	NFYA_MOUSE	Nfya	318	Mus musculus		Isoform Short of Nuclear transcription factor Y subunit alpha	1	0.999	2	4	0	4	sp|P23708|NFYA_MOUSE	FALSE	0	0.111810533	0.660743655	0.386277094	0.084787163	0.015197785	FALSE	FALSE
P23780	26.26625683	26.36912578	26.23854906	26.36912578	26.26625683	26.64783739	26.35095725	26.28524628	26.35095725	26.64783739	sp|P23780|BGAL_MOUSE	P23780	BGAL_MOUSE	Glb1	647	Mus musculus	1:Experimental evidence at protein level	Beta-galactosidase	1	0.999	9	24	24	24		FALSE	0	-0.43794693	0.164540762	-0.136703084	0.467900431	0.296524044	FALSE	FALSE
P24063-2	25.28400762	25.43348166	25.32615295	25.43348166	25.28400762	25.37452414	25.13672301	25.4846158	25.13672301	25.37452414	sp|P24063-2|ITAL_MOUSE	P24063-2	ITAL_MOUSE	Itgal	1161	Mus musculus		Isoform 2 of Integrin alpha-L	1	0.999	11	22	0	22	sp|P24063|ITAL_MOUSE	FALSE	0	-0.272000979	0.303853832	0.015926427	0.936425208	0.892653608	FALSE	FALSE
P24270	28.19615454	28.15669956	28.1649416	28.15669956	28.19615454	28.03863354	28.01929871	27.9751899	28.01929871	28.03863354	sp|P24270|CATA_MOUSE	P24270	CATA_MOUSE	Cat	527	Mus musculus	1:Experimental evidence at protein level	Catalase	1	0.999	15	77	46	77		FALSE	0	0.02013141	0.302984295	0.161557853	0.124044334	0.032349748	FALSE	FALSE
P24288	26.09159631	26.02463903	25.95688074	26.02463903	26.09159631	26.28114489	26.38158982	26.40177482	26.38158982	26.28114489	sp|P24288|BCAT1_MOUSE	P24288	BCAT1_MOUSE	Bcat1	386	Mus musculus	1:Experimental evidence at protein level	Branched-chain-amino-acid aminotransferase, cytosolic	1	0.999	5	18	18	18		FALSE	0	-0.511007491	-0.149921469	-0.33046448	0.052784838	0.005268521	FALSE	FALSE
P24369	29.77417194	29.97682097	29.5897533	29.97682097	29.77417194	30.17534366	30.17633768	30.07394345	30.17633768	30.17534366	sp|P24369|PPIB_MOUSE	P24369	PPIB_MOUSE	Ppib	216	Mus musculus	1:Experimental evidence at protein level	Peptidyl-prolyl cis-trans isomerase B	1	0.999	8	44	44	44		FALSE	0	-0.659638411	-0.063613964	-0.361626188	0.110279107	0.026224738	FALSE	FALSE
P24452	32.26779454	32.19746495	32.24248173	32.19746495	32.26779454	32.28108205	32.39780375	32.35125335	32.39780375	32.28108205	sp|P24452|CAPG_MOUSE	P24452	CAPG_MOUSE	Capg	352	Mus musculus	1:Experimental evidence at protein level	Macrophage-capping protein	1	0.999	9	125	125	125		FALSE	0	-0.267579132	0.05264718	-0.107465976	0.295980231	0.145306259	FALSE	FALSE
P24527	26.51801676	26.65397393	26.60828607	26.65397393	26.51801676	26.77113811	26.68753502	26.82294265	26.68753502	26.77113811	sp|P24527|LKHA4_MOUSE	P24527	LKHA4_MOUSE	Lta4h	611	Mus musculus	1:Experimental evidence at protein level	Leukotriene A-4 hydrolase	1	0.999	12	35	35	35		FALSE	0	-0.351209565	0.016983558	-0.167113003	0.183855658	0.066967604	FALSE	FALSE
P24547	27.79691316	27.80371068	27.95209184	27.80371068	27.79691316	27.9738366	28.00939212	28.0405404	28.00939212	27.9738366	sp|P24547|IMDH2_MOUSE	P24547	IMDH2_MOUSE	Impdh2	514	Mus musculus	1:Experimental evidence at protein level	Inosine-5'-monophosphate dehydrogenase 2	1	0.999	16	52	52	52		FALSE	0	-0.338008221	0.023972591	-0.157017815	0.199636423	0.076223044	FALSE	FALSE
P24638	24.87305373	23.30234223	25.17374727	23.30234223	24.87305373	25.07579053	24.86972317	24.75203747	24.86972317	25.07579053	sp|P24638|PPAL_MOUSE	P24638	PPAL_MOUSE	Acp2	423	Mus musculus	1:Experimental evidence at protein level	Lysosomal acid phosphatase	1	0.9989	3	4	4	4		TRUE	1	-1.800638601	0.901699974	-0.449469314	0.592585171	0.432140655	FALSE	FALSE
P24668	29.83602212	29.81528624	29.76570939	29.81528624	29.83602212	29.02203029	28.7856593	28.7204809	28.7856593	29.02203029	sp|P24668|MPRD_MOUSE	P24668	MPRD_MOUSE	M6pr	278	Mus musculus	1:Experimental evidence at protein level	Cation-dependent mannose-6-phosphate receptor	1	0.999	3	23	23	23		FALSE	0	0.71078733	1.21511085	0.96294909	0.013327955	0.000181903	FALSE	FALSE
P24788-2	25.72375738	25.89315143	25.73398381	25.89315143	25.72375738	25.53747602	25.30423168	25.27665775	25.30423168	25.53747602	sp|P24788-2|CD11B_MOUSE	P24788-2	CD11B_MOUSE	Cdk11b	439	Mus musculus		Isoform 2 of Cyclin-dependent kinase 11B	1	0.999	9	19	0	19	sp|P24788|CD11B_MOUSE	FALSE	0	0.148267671	0.673417105	0.410842388	0.071371835	0.010044925	FALSE	FALSE
P25085-2	30.63253556	30.57775634	30.49884337	30.57775634	30.63253556	28.84713163	28.89970615	29.01455126	28.89970615	28.84713163	sp|P25085-2|IL1RA_MOUSE	P25085-2	IL1RA_MOUSE	Il1rn	159	Mus musculus		Isoform 2 of Interleukin-1 receptor antagonist protein	1	0.999	5	38	0	38	sp|P25085|IL1RA_MOUSE	FALSE	0	1.454147662	1.844349821	1.649248741	0.002845745	3.64E-06	TRUE	TRUE
P25119	25.67319379	25.38797352	25.42095492	25.38797352	25.67319379	24.04767544	22.87368514	23.30802561	22.87368514	24.04767544	sp|P25119|TNR1B_MOUSE	P25119	TNR1B_MOUSE	Tnfrsf1b	474	Mus musculus	2:Experimental evidence at transcript level	Tumor necrosis factor receptor superfamily member 1B	1	0.999	4	7	7	7		TRUE	2	1.263058997	2.90543169	2.084245344	0.027085509	0.001245311	TRUE	TRUE
P25206	26.62893563	26.73640389	26.7680787	26.73640389	26.62893563	27.46513678	27.2985599	27.28074005	27.2985599	27.46513678	sp|P25206|MCM3_MOUSE	P25206	MCM3_MOUSE	Mcm3	812	Mus musculus	1:Experimental evidence at protein level	DNA replication licensing factor MCM3	1	0.999	21	67	67	67		FALSE	0	-0.848477126	-0.425535213	-0.63700617	0.019549388	0.000562773	FALSE	FALSE
P25425-10	24.85105072	25.1008758	24.95050419	25.1008758	24.85105072	24.75290735	25.37579327	24.94719379	25.37579327	24.75290735	sp|P25425-10|PO2F1_MOUSE	P25425-10	PO2F1_MOUSE	Pou2f1	522	Mus musculus		Isoform 10 of POU domain, class 2, transcription factor 1	1	0.999	3	7	0	7	sp|P25425-11|PO2F1_MOUSE, sp|P25425-12|PO2F1_MOUSE, sp|P25425-2|PO2F1_MOUSE, sp|P25425-3|PO2F1_MOUSE, sp|P25425-4|PO2F1_MOUSE, sp|P25425-5|PO2F1_MOUSE, sp|P25425-6|PO2F1_MOUSE, sp|P25425-7|PO2F1_MOUSE, sp|P25425-8|PO2F1_MOUSE, sp|P25425-9|PO2F1_MOUSE, sp|P25425|PO2F1_MOUSE	FALSE	0	-0.529137958	0.413495499	-0.05782123	0.848840245	0.765582351	FALSE	FALSE
P25444	30.83272964	30.78258336	30.79065544	30.78258336	30.83272964	30.79950782	30.87411779	30.92013838	30.87411779	30.79950782	sp|P25444|RS2_MOUSE	P25444	RS2_MOUSE	Rps2	293	Mus musculus	1:Experimental evidence at protein level	Small ribosomal subunit protein uS5	1	0.999	8	126	126	126		FALSE	0	-0.221122458	0.095925418	-0.06259852	0.524096768	0.357206623	FALSE	FALSE
P25799-2	25.64620524	25.01184624	25.54148448	25.01184624	25.64620524	25.34159985	24.72915374	25.20120216	24.72915374	25.34159985	sp|P25799-2|NFKB1_MOUSE	P25799-2	NFKB1_MOUSE	Nfkb1	781	Mus musculus		Isoform 2 of Nuclear factor NF-kappa-B p105 subunit	1	0.999	6	10	0	10	sp|P25799-3|NFKB1_MOUSE, sp|P25799|NFKB1_MOUSE	FALSE	0	-0.322180241	0.940567042	0.3091934	0.434117913	0.264129979	FALSE	FALSE
P25911-2	26.97392609	27.14178519	26.86454286	27.14178519	26.97392609	26.8511186	26.98137069	27.04892933	26.98137069	26.8511186	sp|P25911-2|LYN_MOUSE	P25911-2	LYN_MOUSE	Lyn	491	Mus musculus		Isoform 2 of Tyrosine-protein kinase Lyn	1	0.999	14	38	3	52		FALSE	0	-0.229818151	0.295708495	0.032945172	0.84670564	0.760629306	FALSE	FALSE
P25916	22.9281982	23.40498729	22.97021527	23.40498729	22.9281982	22.17366057	22.8574407	23.00702247	22.8574407	22.17366057	sp|P25916|BMI1_MOUSE	P25916	BMI1_MOUSE	Bmi1	324	Mus musculus	1:Experimental evidence at protein level	Polycomb complex protein BMI-1	0.9739	0.999	1	5	5	5		TRUE	1	-0.273384482	1.116902494	0.421759006	0.339696799	0.179917432	FALSE	FALSE
P25976-2	26.09749739	26.19392385	26.25808018	26.19392385	26.09749739	26.29392974	26.38448959	25.72125265	26.38448959	26.29392974	sp|P25976-2|UBF1_MOUSE	P25976-2	UBF1_MOUSE	Ubtf	728	Mus musculus		Isoform UBF2 of Nucleolar transcription factor 1	1	0.999	5	12	0	12	sp|P25976|UBF1_MOUSE	FALSE	0	-0.454412735	0.554299019	0.049943142	0.882247647	0.809505245	FALSE	FALSE
P26039	29.75221464	29.72669547	29.7909973	29.72669547	29.75221464	29.90901409	29.96456042	29.94425237	29.96456042	29.90901409	sp|P26039|TLN1_MOUSE	P26039	TLN1_MOUSE	Tln1	2541	Mus musculus	1:Experimental evidence at protein level	Talin-1	1	0.999	87	672	637	672		FALSE	0	-0.326194169	-0.039085474	-0.182639822	0.10134877	0.022133639	FALSE	FALSE
P26040	25.50718199	25.66599314	25.52845137	25.66599314	25.50718199	25.19369319	25.45557368	25.49944508	25.45557368	25.19369319	sp|P26040|EZRI_MOUSE	P26040	EZRI_MOUSE	Ezr	586	Mus musculus	1:Experimental evidence at protein level	Ezrin	1	0.999	12	13	13	102		FALSE	0	-0.09503668	0.463646384	0.184304852	0.303457221	0.150906395	FALSE	FALSE
P26041	31.25230971	31.2465523	31.19683862	31.2465523	31.25230971	31.35734326	31.37061717	31.31556199	31.37061717	31.35734326	sp|P26041|MOES_MOUSE	P26041	MOES_MOUSE	Msn	577	Mus musculus	1:Experimental evidence at protein level	Moesin	1	0.999	20	265	171	265		FALSE	0	-0.258992902	0.027111706	-0.115940598	0.221515988	0.091774951	FALSE	FALSE
P26043	24.69729234	24.3790064	24.84844223	24.3790064	24.69729234	24.82194142	25.22244264	25.21946353	25.22244264	24.82194142	sp|P26043|RADI_MOUSE	P26043	RADI_MOUSE	Rdx	583	Mus musculus	1:Experimental evidence at protein level	Radixin	1	0.999	11	16	16	110		FALSE	0	-0.904744418	0.012006668	-0.446368875	0.164619876	0.054284613	FALSE	FALSE
P26151	27.75528522	27.7053317	27.65426814	27.7053317	27.75528522	27.45187213	27.38904099	27.3562252	27.38904099	27.45187213	sp|P26151|FCGR1_MOUSE	P26151	FCGR1_MOUSE	Fcgr1	404	Mus musculus	1:Experimental evidence at protein level	High affinity immunoglobulin gamma Fc receptor I	1	0.999	7	28	28	28		FALSE	0	0.144760254	0.467070912	0.305915583	0.04867764	0.004513406	FALSE	FALSE
P26350	22.37675475	23.71982261	23.10582599	23.71982261	22.37675475	19.63612851	19.95045708	22.33570717	19.95045708	19.63612851	sp|P26350|PTMA_MOUSE	P26350	PTMA_MOUSE	Ptma	111	Mus musculus	1:Experimental evidence at protein level	Prothymosin alpha	0.9635	0.9986	1	2	2	2		TRUE	4	0.280379483	4.573027576	2.426703529	0.126367765	0.033504404	FALSE	FALSE
P26369	29.16924256	29.14554349	29.20735995	29.14554349	29.16924256	28.994413	28.98814698	29.01630264	28.98814698	28.994413	sp|P26369|U2AF2_MOUSE	P26369	U2AF2_MOUSE	U2af2	475	Mus musculus	1:Experimental evidence at protein level	Splicing factor U2AF 65 kDa subunit	1	0.999	10	69	69	69		FALSE	0	0.034859625	0.313995958	0.174427791	0.104669956	0.023607553	FALSE	FALSE
P26443	29.66785674	29.71870532	29.71290289	29.71870532	29.66785674	29.52982311	29.46096277	29.44000091	29.46096277	29.52982311	sp|P26443|DHE3_MOUSE	P26443	DHE3_MOUSE	Glud1	558	Mus musculus	1:Experimental evidence at protein level	Glutamate dehydrogenase 1, mitochondrial	1	0.999	16	103	41	103		FALSE	0	0.072545731	0.373239707	0.222892719	0.078672587	0.012431173	FALSE	FALSE
P26450	23.18901691	22.98554214	23.20230665	22.98554214	23.18901691	23.90921466	23.89853985	23.74659079	23.89853985	23.90921466	sp|P26450|P85A_MOUSE	P26450	P85A_MOUSE	Pik3r1	724	Mus musculus	1:Experimental evidence at protein level	Phosphatidylinositol 3-kinase regulatory subunit alpha	1	0.999	3	7	6	7		FALSE	0	-0.965779879	-0.485873194	-0.725826537	0.019463696	0.000551844	FALSE	FALSE
P26516	28.17751611	28.33254593	28.35150448	28.33254593	28.17751611	28.26902364	28.53893534	28.53534266	28.53893534	28.26902364	sp|P26516|PSMD7_MOUSE	P26516	PSMD7_MOUSE	Psmd7	321	Mus musculus	1:Experimental evidence at protein level	26S proteasome non-ATPase regulatory subunit 7	1	0.999	8	36	36	36		FALSE	0	-0.434601477	0.113444734	-0.160578371	0.353809419	0.192674759	FALSE	FALSE
P26638	29.65437501	29.60461442	29.63784006	29.60461442	29.65437501	30.05037329	30.10414329	30.06689378	30.10414329	30.05037329	sp|P26638|SYSC_MOUSE	P26638	SYSC_MOUSE	Sars1	512	Mus musculus	1:Experimental evidence at protein level	Serine--tRNA ligase, cytoplasmic	1	0.999	19	115	115	115		FALSE	0	-0.582399162	-0.300654755	-0.441526959	0.018707837	0.000466843	FALSE	FALSE
P26645	25.52612428	25.66172613	25.66664693	25.66172613	25.52612428	24.20425068	22.47745837	23.90901181	22.47745837	24.20425068	sp|P26645|MARCS_MOUSE	P26645	MARCS_MOUSE	Marcks	309	Mus musculus	1:Experimental evidence at protein level	Myristoylated alanine-rich C-kinase substrate	1	0.999	5	7	7	7		TRUE	1	0.856554634	3.319296363	2.087925498	0.060574195	0.007249306	FALSE	FALSE
P26883	29.59070217	29.5153424	29.69558928	29.5153424	29.59070217	29.54142586	29.47956234	29.58808691	29.47956234	29.54142586	sp|P26883|FKB1A_MOUSE	P26883	FKB1A_MOUSE	Fkbp1a	108	Mus musculus	1:Experimental evidence at protein level	Peptidyl-prolyl cis-trans isomerase FKBP1A	1	0.999	4	26	26	26		FALSE	0	-0.127811184	0.256183685	0.06418625	0.591304996	0.429998805	FALSE	FALSE
P27005	25.11361787	24.99210412	24.96153925	24.99210412	25.11361787	22.0138296	23.02094045	22.8053055	23.02094045	22.0138296	sp|P27005|S10A8_MOUSE	P27005	S10A8_MOUSE	S100a8	89	Mus musculus	1:Experimental evidence at protein level	Protein S100-A8	1	0.999	2	6	6	6		TRUE	3	1.688561824	3.129561965	2.409061894	0.01703698	0.000343653	TRUE	TRUE
P27046	25.90475542	25.68590422	25.77884685	25.68590422	25.90475542	25.86895082	25.7763996	25.74664553	25.7763996	25.86895082	sp|P27046|MA2A1_MOUSE	P27046	MA2A1_MOUSE	Man2a1	1150	Mus musculus	1:Experimental evidence at protein level	Alpha-mannosidase 2	1	0.999	9	16	16	16		FALSE	0	-0.220893825	0.205900859	-0.007496483	0.960362983	0.93166248	FALSE	FALSE
P27048	28.92215118	28.84063676	28.80796882	28.84063676	28.92215118	28.43409318	28.30840875	28.42002201	28.30840875	28.43409318	sp|P27048|RSMB_MOUSE	P27048	RSMB_MOUSE	Snrpb	231	Mus musculus	1:Experimental evidence at protein level	Small nuclear ribonucleoprotein-associated protein B	1	0.999	4	17	0	17	sp|P63163|RSMN_MOUSE	FALSE	0	0.291356008	0.647465875	0.469410941	0.025011463	0.001046192	FALSE	FALSE
P27512-5	25.5483043	26.08064986	25.27772967	26.08064986	25.5483043	26.37755596	27.37965255	25.54827513	27.37965255	26.37755596	sp|P27512-5|TNR5_MOUSE	P27512-5	TNR5_MOUSE	Cd40	260	Mus musculus		Isoform V of Tumor necrosis factor receptor superfamily member 5	1	0.999	3	10	0	10	sp|P27512|TNR5_MOUSE	FALSE	0	-2.131953405	0.532753528	-0.799599938	0.344431904	0.183877979	FALSE	FALSE
P27546-2	26.78495369	26.98883652	27.09195297	26.98883652	26.78495369	26.78405798	26.8084763	26.83530439	26.8084763	26.78405798	sp|P27546-2|MAP4_MOUSE	P27546-2	MAP4_MOUSE	Map4	1124	Mus musculus		Isoform 2 of Microtubule-associated protein 4	1	0.999	15	45	0	45	sp|P27546-3|MAP4_MOUSE, sp|P27546|MAP4_MOUSE	FALSE	0	-0.101251039	0.393187375	0.145968168	0.351463105	0.189870873	FALSE	FALSE
P27601	26.10867216	26.07783407	25.83846898	26.07783407	26.10867216	26.32508966	26.07401158	25.5003678	26.07401158	26.32508966	sp|P27601|GNA13_MOUSE	P27601	GNA13_MOUSE	Gna13	377	Mus musculus	1:Experimental evidence at protein level	Guanine nucleotide-binding protein subunit alpha-13	1	0.999	7	17	17	21		FALSE	0	-0.56416848	0.64783926	0.04183539	0.921703853	0.866324123	FALSE	FALSE
P27612	26.81075166	26.78772793	26.68394467	26.78772793	26.81075166	27.00356921	26.8786942	26.99235778	26.8786942	27.00356921	sp|P27612|PLAP_MOUSE	P27612	PLAP_MOUSE	Plaa	794	Mus musculus	1:Experimental evidence at protein level	Phospholipase A-2-activating protein	1	0.999	17	67	67	67		FALSE	0	-0.38093515	-0.013862806	-0.197398978	0.138379333	0.039587447	FALSE	FALSE
P27659	29.81180927	29.72516287	29.76870761	29.72516287	29.81180927	29.91702437	29.90276997	29.80229389	29.90276997	29.91702437	sp|P27659|RL3_MOUSE	P27659	RL3_MOUSE	Rpl3	403	Mus musculus	1:Experimental evidence at protein level	Large ribosomal subunit protein uL3	1	0.999	8	114	114	114		FALSE	0	-0.271285802	0.060346817	-0.105469492	0.319879406	0.163254406	FALSE	FALSE
P27661	28.18907394	27.90093276	27.89362085	27.90093276	28.18907394	27.98739171	28.25443007	27.94269875	28.25443007	27.98739171	sp|P27661|H2AX_MOUSE	P27661	H2AX_MOUSE	H2ax	143	Mus musculus	1:Experimental evidence at protein level	Histone H2AX	1	0.999	6	37	0	62		FALSE	0	-0.408256784	0.274328122	-0.066964331	0.757297935	0.635941265	FALSE	FALSE
P27773	31.64044465	31.63392602	31.69681178	31.63392602	31.64044465	31.45632747	31.49732109	31.47958996	31.49732109	31.45632747	sp|P27773|PDIA3_MOUSE	P27773	PDIA3_MOUSE	Pdia3	505	Mus musculus	1:Experimental evidence at protein level	Protein disulfide-isomerase A3	1	0.999	24	280	279	280		FALSE	0	0.037102178	0.321527102	0.17931464	0.103319348	0.02286546	FALSE	FALSE
P27870	27.85423132	27.91960942	27.76130815	27.91960942	27.85423132	27.82663198	27.93398693	27.69827704	27.93398693	27.82663198	sp|P27870|VAV_MOUSE	P27870	VAV_MOUSE	Vav1	845	Mus musculus	1:Experimental evidence at protein level	Proto-oncogene vav	1	0.999	16	56	50	56		FALSE	0	-0.204206177	0.255041461	0.025417642	0.865307254	0.787727983	FALSE	FALSE
P28028-1	24.51696622	23.05248208	23.36101895	23.05248208	24.51696622	22.40678121	23.26628013	22.6663296	23.26628013	22.40678121	sp|P28028-1|BRAF_MOUSE	P28028-1	BRAF_MOUSE	Braf	804	Mus musculus		Isoform 1 of Serine/threonine-protein kinase B-raf	0.4393	0.9546	2	1	0	2	sp|P28028|BRAF_MOUSE	TRUE	4	-0.317765653	2.045149852	0.8636921	0.2619845	0.119181199	FALSE	FALSE
P28033-2	24.24763073	23.35582248	22.09350294	23.35582248	24.24763073	21.97098347	22.89270743	22.42160966	22.89270743	21.97098347	sp|P28033-2|CEBPB_MOUSE	P28033-2	CEBPB_MOUSE	Cebpb	145	Mus musculus		Isoform 3 of CCAAT/enhancer-binding protein beta	0.8617	0.9709	3	3	3	8		TRUE	2	-0.75530482	2.36307522	0.8038852	0.412617861	0.242827982	FALSE	FALSE
P28033-3	25.00469145	24.94501725	24.93000149	24.94501725	25.00469145	23.79536433	24.08973398	24.22663974	24.08973398	23.79536433	sp|P28033-3|CEBPB_MOUSE	P28033-3	CEBPB_MOUSE	Cebpb	275	Mus musculus		Isoform 2 of CCAAT/enhancer-binding protein beta	1	0.999	5	13	0	13	sp|P28033|CEBPB_MOUSE	FALSE	0	0.598888974	1.246425792	0.922657383	0.022139014	0.000729485	FALSE	FALSE
P28063	28.80217909	28.83840511	28.61078978	28.83840511	28.80217909	29.05198868	28.9395906	28.89324199	28.9395906	29.05198868	sp|P28063|PSB8_MOUSE	P28063	PSB8_MOUSE	Psmb8	276	Mus musculus	1:Experimental evidence at protein level	Proteasome subunit beta type-8	1	0.999	12	45	45	45		FALSE	0	-0.445909047	0.023610848	-0.211149099	0.187564105	0.068779566	FALSE	FALSE
P28076	27.01420236	27.00100334	26.98640377	27.00100334	27.01420236	27.98570872	27.57092798	27.38812019	27.57092798	27.98570872	sp|P28076|PSB9_MOUSE	P28076	PSB9_MOUSE	Psmb9	219	Mus musculus	1:Experimental evidence at protein level	Proteasome subunit beta type-9	1	0.999	5	12	12	12		FALSE	0	-1.073469821	-0.221961789	-0.647715805	0.074962924	0.011230758	FALSE	FALSE
P28271	25.63502259	25.82659659	25.63433824	25.82659659	25.63502259	25.91850097	25.96428948	26.12736214	25.96428948	25.91850097	sp|P28271|ACOHC_MOUSE	P28271	ACOHC_MOUSE	Aco1	889	Mus musculus	1:Experimental evidence at protein level	Cytoplasmic aconitate hydratase	1	0.999	11	37	37	37		FALSE	0	-0.549341389	-0.060122052	-0.304731721	0.105165413	0.023879604	FALSE	FALSE
P28352	27.90426049	27.78722984	27.78400514	27.78722984	27.90426049	28.09486425	28.14960495	28.14122281	28.14960495	28.09486425	sp|P28352|APEX1_MOUSE	P28352	APEX1_MOUSE	Apex1	317	Mus musculus	1:Experimental evidence at protein level	DNA repair nuclease/redox regulator APEX1	1	0.999	9	45	45	45		FALSE	0	-0.468037005	-0.138760686	-0.303398846	0.051660312	0.005119847	FALSE	FALSE
P28474	27.65176132	27.75321063	27.57348251	27.75321063	27.65176132	27.84828682	27.81989246	27.86576347	27.81989246	27.84828682	sp|P28474|ADHX_MOUSE	P28474	ADHX_MOUSE	Adh5	374	Mus musculus	1:Experimental evidence at protein level	Alcohol dehydrogenase class-3	1	0.999	8	36	35	36		FALSE	0	-0.365437188	-0.004888343	-0.185162765	0.150577512	0.04595074	FALSE	FALSE
P28650	27.51240749	27.32648641	27.54563748	27.32648641	27.51240749	27.45086162	27.55270744	27.5464122	27.55270744	27.45086162	sp|P28650|PURA1_MOUSE	P28650	PURA1_MOUSE	Adss1	457	Mus musculus	1:Experimental evidence at protein level	Adenylosuccinate synthetase isozyme 1	1	0.999	12	34	3	39		FALSE	0	-0.272891506	0.16259159	-0.055149958	0.689415726	0.544296869	FALSE	FALSE
P28656	29.31546416	29.23763726	29.30424992	29.23763726	29.31546416	29.45604202	29.43690848	29.46712552	29.43690848	29.45604202	sp|P28656|NP1L1_MOUSE	P28656	NP1L1_MOUSE	Nap1l1	391	Mus musculus	1:Experimental evidence at protein level	Nucleosome assembly protein 1-like 1	1	0.999	11	52	52	58		FALSE	0	-0.312130528	-0.02301926	-0.167574894	0.121416622	0.030761492	FALSE	FALSE
P28658	25.76650404	25.84163748	25.53811396	25.84163748	25.76650404	25.42043817	25.51784993	25.38411116	25.51784993	25.42043817	sp|P28658|ATX10_MOUSE	P28658	ATX10_MOUSE	Atxn10	475	Mus musculus	1:Experimental evidence at protein level	Ataxin-10	1	0.999	6	13	13	13		FALSE	0	0.011322306	0.537915173	0.274618739	0.14605407	0.043746569	FALSE	FALSE
P28659-2	25.66697767	26.00865823	25.09638445	26.00865823	25.66697767	25.62791656	25.62662978	25.50847908	25.62662978	25.62791656	sp|P28659-2|CELF1_MOUSE	P28659-2	CELF1_MOUSE	Celf1	482	Mus musculus		Isoform 2 of CUGBP Elav-like family member 1	1	0.999	3	7	0	10	sp|P28659-3|CELF1_MOUSE, sp|P28659-4|CELF1_MOUSE, sp|P28659|CELF1_MOUSE	FALSE	0	-0.62636168	0.632358295	0.002998307	0.994609316	0.990717633	FALSE	FALSE
P28667	27.9443337	28.21746033	28.17990317	28.21746033	27.9443337	27.16188289	27.21233593	27.35638588	27.21233593	27.16188289	sp|P28667|MRP_MOUSE	P28667	MRP_MOUSE	Marcksl1	200	Mus musculus	1:Experimental evidence at protein level	MARCKS-related protein	1	0.999	5	39	39	39		FALSE	0	0.599449647	1.141278697	0.870364172	0.018707837	0.000415355	FALSE	FALSE
P28740-1	24.57314778	24.83978074	24.76898155	24.83978074	24.57314778	24.60650518	24.21804612	24.36780691	24.21804612	24.60650518	sp|P28740-1|KIF2A_MOUSE	P28740-1	KIF2A_MOUSE	Kif2a	716	Mus musculus		Isoform 1 of Kinesin-like protein KIF2A	1	0.999	5	14	0	14	sp|P28740-2|KIF2A_MOUSE, sp|P28740|KIF2A_MOUSE	FALSE	0	-0.013101771	0.672803005	0.329850617	0.167482546	0.056381308	FALSE	FALSE
P28798	29.57368151	29.65174096	29.51118537	29.65174096	29.57368151	29.43464719	29.5274788	29.45130923	29.5274788	29.43464719	sp|P28798|GRN_MOUSE	P28798	GRN_MOUSE	Grn	589	Mus musculus	1:Experimental evidence at protein level	Progranulin	1	0.999	11	47	47	47		FALSE	0	-0.066410807	0.281859216	0.107724204	0.331116284	0.172965299	FALSE	FALSE
P28867	27.46512781	27.29753302	27.23331306	27.29753302	27.46512781	27.41292164	27.51673075	27.21640692	27.51673075	27.41292164	sp|P28867|KPCD_MOUSE	P28867	KPCD_MOUSE	Prkcd	674	Mus musculus	1:Experimental evidence at protein level	Protein kinase C delta type	1	0.999	15	40	3	40		FALSE	0	-0.338057801	0.238000857	-0.050028472	0.788081146	0.674382732	FALSE	FALSE
P29341	29.98326198	29.94134524	29.9957229	29.94134524	29.98326198	29.93191297	29.88570662	29.93944462	29.88570662	29.93191297	sp|P29341|PABP1_MOUSE	P29341	PABP1_MOUSE	Pabpc1	636	Mus musculus	1:Experimental evidence at protein level	Polyadenylate-binding protein 1	1	0.999	23	139	139	139		FALSE	0	-0.088033886	0.196877828	0.054421971	0.536662461	0.371756985	FALSE	FALSE
P29351-2	30.65283535	30.58976565	30.68108975	30.58976565	30.65283535	30.95737363	31.07036699	30.88657396	31.07036699	30.95737363	sp|P29351-2|PTN6_MOUSE	P29351-2	PTN6_MOUSE	Ptpn6	597	Mus musculus		Isoform 2 of Tyrosine-protein phosphatase non-receptor type 6	1	0.999	23	172	0	172	sp|P29351|PTN6_MOUSE	FALSE	0	-0.52047536	-0.13994052	-0.33020794	0.058456687	0.006584776	FALSE	FALSE
P29352	24.14703921	23.21736109	23.2188031	23.21736109	24.14703921	24.39378151	24.13932901	23.91442355	24.13932901	24.39378151	sp|P29352|PTN22_MOUSE	P29352	PTN22_MOUSE	Ptpn22	802	Mus musculus	1:Experimental evidence at protein level	Tyrosine-protein phosphatase non-receptor type 22	0.9739	0.999	1	4	4	4		TRUE	1	-1.4084669	0.165579786	-0.621443557	0.230369981	0.098267655	FALSE	FALSE
P29391	27.95024209	28.21101267	28.36297986	28.21101267	27.95024209	27.07120341	27.23667278	27.09379682	27.23667278	27.07120341	sp|P29391|FRIL1_MOUSE	P29391	FRIL1_MOUSE	Ftl1	183	Mus musculus	1:Experimental evidence at protein level	Ferritin light chain 1	1	0.999	5	29	16	29		FALSE	0	0.713073976	1.368633766	1.040853871	0.018707837	0.000438896	TRUE	TRUE
P29416	30.45073755	30.59391207	30.52181751	30.59391207	30.45073755	30.59805159	30.69684753	30.7013879	30.69684753	30.59805159	sp|P29416|HEXA_MOUSE	P29416	HEXA_MOUSE	Hexa	528	Mus musculus	1:Experimental evidence at protein level	Beta-hexosaminidase subunit alpha	1	0.999	10	44	44	44		FALSE	0	-0.322959052	0.03641245	-0.143273301	0.226811293	0.095803914	FALSE	FALSE
P29452	28.53517225	28.73536957	28.63461067	28.73536957	28.53517225	28.54026961	28.53726877	28.53248553	28.53726877	28.54026961	sp|P29452|CASP1_MOUSE	P29452	CASP1_MOUSE	Casp1	402	Mus musculus	1:Experimental evidence at protein level	Caspase-1	1	0.999	11	34	34	34		FALSE	0	-0.08844994	0.285202327	0.098376193	0.402969531	0.234267855	FALSE	FALSE
P29477	27.70242383	27.79684198	27.67468484	27.79684198	27.70242383	22.77648797	25.68189069	21.46410821	25.68189069	22.77648797	sp|P29477|NOS2_MOUSE	P29477	NOS2_MOUSE	Nos2	1144	Mus musculus	1:Experimental evidence at protein level	Nitric oxide synthase, inducible	1	0.999	18	41	41	41		TRUE	1	1.562338827	7.271970363	4.417154595	0.072906797	0.010503048	FALSE	FALSE
P29758	28.81381612	28.88928495	28.85396777	28.88928495	28.81381612	28.7354175	28.73080615	28.78083399	28.73080615	28.7354175	sp|P29758|OAT_MOUSE	P29758	OAT_MOUSE	Oat	439	Mus musculus	1:Experimental evidence at protein level	Ornithine aminotransferase, mitochondrial	1	0.999	17	85	85	85		FALSE	0	-0.042339954	0.249014085	0.103337065	0.273663336	0.128042886	FALSE	FALSE
P30204	25.28174881	22.62836043	24.96300832	22.62836043	25.28174881	24.81394448	24.89188723	23.94129491	24.89188723	24.81394448	sp|P30204|MSRE_MOUSE	P30204	MSRE_MOUSE	Msr1	458	Mus musculus	1:Experimental evidence at protein level	Macrophage scavenger receptor types I and II	0.9704	0.9989	1	2	2	2		TRUE	1	-2.29848926	1.78248322	-0.25800302	0.846060019	0.75868372	FALSE	FALSE
P30285	23.16117824	23.33598153	23.80658988	23.33598153	23.16117824	25.55951246	25.2994519	21.80873626	25.2994519	25.55951246	sp|P30285|CDK4_MOUSE	P30285	CDK4_MOUSE	Cdk4	303	Mus musculus	1:Experimental evidence at protein level	Cyclin-dependent kinase 4	1	0.999	3	3	3	6		TRUE	4	-3.59203021	2.016062899	-0.787983655	0.655994471	0.503012874	FALSE	FALSE
P30355	28.15178413	28.2175192	28.21215006	28.2175192	28.15178413	27.92614748	27.95147842	27.97048326	27.95147842	27.92614748	sp|P30355|AL5AP_MOUSE	P30355	AL5AP_MOUSE	Alox5ap	161	Mus musculus	1:Experimental evidence at protein level	Arachidonate 5-lipoxygenase-activating protein	1	0.999	3	13	13	13		FALSE	0	0.100961699	0.387934454	0.244448077	0.060445068	0.007109627	FALSE	FALSE
P30412	25.3018008	25.52427687	25.12402915	25.52427687	25.3018008	23.58992574	22.99389208	22.76672428	22.99389208	23.58992574	sp|P30412|PPIC_MOUSE	P30412	PPIC_MOUSE	Ppic	212	Mus musculus	1:Experimental evidence at protein level	Peptidyl-prolyl cis-trans isomerase C	1	0.999	2	5	5	5		TRUE	3	1.565199702	2.834510107	2.199854904	0.016649924	0.000289462	TRUE	TRUE
P30416	28.29755065	28.35494666	28.26347582	28.35494666	28.29755065	28.81112428	28.70092034	28.77394707	28.70092034	28.81112428	sp|P30416|FKBP4_MOUSE	P30416	FKBP4_MOUSE	Fkbp4	458	Mus musculus	1:Experimental evidence at protein level	Peptidyl-prolyl cis-trans isomerase FKBP4	1	0.999	14	74	74	74		FALSE	0	-0.619801988	-0.293543722	-0.456672855	0.023154046	0.000792501	FALSE	FALSE
P30681	27.12314591	27.3152994	26.82001521	27.3152994	27.12314591	25.37434809	26.43290745	26.98746006	26.43290745	25.37434809	sp|P30681|HMGB2_MOUSE	P30681	HMGB2_MOUSE	Hmgb2	210	Mus musculus	1:Experimental evidence at protein level	High mobility group protein B2	1	0.999	7	17	17	28		FALSE	0	-0.317891345	1.960387956	0.821248305	0.267429106	0.123229146	FALSE	FALSE
P30999-2	26.93690289	27.17671569	27.12802879	27.17671569	26.93690289	27.10717572	26.95790946	27.00886524	26.95790946	27.10717572	sp|P30999-2|CTND1_MOUSE	P30999-2	CTND1_MOUSE	Ctnnd1	911	Mus musculus		Isoform 2 of Catenin delta-1	1	0.999	18	60	0	60	sp|P30999-3|CTND1_MOUSE, sp|P30999|CTND1_MOUSE	FALSE	0	-0.179614183	0.291412142	0.05589898	0.708982419	0.568996874	FALSE	FALSE
P31001	29.56862265	29.89789632	30.57969159	29.89789632	29.56862265	29.48857176	29.97049967	30.29048676	29.97049967	29.48857176	sp|P31001|DESM_MOUSE	P31001	DESM_MOUSE	Des	469	Mus musculus	1:Experimental evidence at protein level	Desmin	1	0.9988	5	13	13	25		FALSE	0	-0.775978411	0.973746658	0.098884124	0.862058078	0.783394509	FALSE	FALSE
P31230	28.21095978	28.1883522	28.23844191	28.1883522	28.21095978	28.3029267	28.40980331	28.5849797	28.40980331	28.3029267	sp|P31230|AIMP1_MOUSE	P31230	AIMP1_MOUSE	Aimp1	310	Mus musculus	1:Experimental evidence at protein level	Aminoacyl tRNA synthase complex-interacting multifunctional protein 1	1	0.999	10	43	43	43		FALSE	0	-0.452071384	0.012100843	-0.21998527	0.171406459	0.058925472	FALSE	FALSE
P31266	27.14971053	27.18452217	27.24957095	27.18452217	27.14971053	27.30673426	27.10642348	27.18285229	27.10642348	27.30673426	sp|P31266|SUH_MOUSE	P31266	SUH_MOUSE	Rbpj	526	Mus musculus	1:Experimental evidence at protein level	Recombining binding protein suppressor of hairless	1	0.999	9	22	1	22		FALSE	0	-0.203329507	0.195191923	-0.004068792	0.977338331	0.96023505	FALSE	FALSE
P31324	22.61793382	26.99800112	23.12827867	26.99800112	22.61793382	23.79463981	27.89438603	27.63430013	27.89438603	23.79463981	sp|P31324|KAP3_MOUSE	P31324	KAP3_MOUSE	Prkar2b	416	Mus musculus	1:Experimental evidence at protein level	cAMP-dependent protein kinase type II-beta regulatory subunit	1	0.999	4	5	5	9		TRUE	3	-6.576343306	2.190268407	-2.19303745	0.425333608	0.255200165	FALSE	FALSE
P31651	26.54002135	26.75439211	26.69170519	26.75439211	26.54002135	26.26702381	26.15458173	22.08337376	26.15458173	26.26702381	sp|P31651|S6A12_MOUSE	P31651	S6A12_MOUSE	Slc6a12	614	Mus musculus	1:Experimental evidence at protein level	Sodium- and chloride-dependent betaine transporter	1	0.999	2	6	6	6		TRUE	1	-1.326977908	4.981070804	1.827046448	0.360068239	0.197002853	FALSE	FALSE
P31750	25.18630424	25.85862238	25.59433793	25.85862238	25.18630424	25.94148898	26.38685054	26.39806583	26.38685054	25.94148898	sp|P31750|AKT1_MOUSE	P31750	AKT1_MOUSE	Akt1	480	Mus musculus	1:Experimental evidence at protein level	RAC-alpha serine/threonine-protein kinase	1	0.999	7	23	19	23		FALSE	0	-1.275175604	-0.116251594	-0.695713599	0.112706626	0.027227218	FALSE	FALSE
P31786	29.86040711	29.07788002	29.69376641	29.07788002	29.86040711	29.78022415	29.7002095	29.24163975	29.7002095	29.78022415	sp|P31786|ACBP_MOUSE	P31786	ACBP_MOUSE	Dbi	87	Mus musculus	1:Experimental evidence at protein level	Acyl-CoA-binding protein	1	0.999	2	28	28	28		FALSE	0	-0.709000196	0.648986955	-0.03000662	0.948913456	0.914111964	FALSE	FALSE
P31938	28.00369821	28.31604711	28.0321781	28.31604711	28.00369821	28.12543113	28.0337362	27.99682205	28.0337362	28.12543113	sp|P31938|MP2K1_MOUSE	P31938	MP2K1_MOUSE	Map2k1	393	Mus musculus	1:Experimental evidence at protein level	Dual specificity mitogen-activated protein kinase kinase 1	1	0.999	6	31	19	31		FALSE	0	-0.212299564	0.342922263	0.06531135	0.711494679	0.572285247	FALSE	FALSE
P32020-2	28.0891021	27.93152989	28.12600128	27.93152989	28.0891021	27.91785007	27.93424355	27.9317736	27.93424355	27.91785007	sp|P32020-2|SCP2_MOUSE	P32020-2	SCP2_MOUSE	Scp2	143	Mus musculus		Isoform SCP2 of Sterol carrier protein 2	1	0.999	6	20	0	20	sp|P32020|SCP2_MOUSE	FALSE	0	-0.069194272	0.311038305	0.120922017	0.319879406	0.163265152	FALSE	FALSE
P32067	28.79703729	28.75497484	28.82382027	28.75497484	28.79703729	28.71758627	28.71253771	28.69707807	28.71253771	28.71758627	sp|P32067|LA_MOUSE	P32067	LA_MOUSE	Ssb	415	Mus musculus	1:Experimental evidence at protein level	Lupus La protein homolog	1	0.999	9	55	55	55		FALSE	0	-0.057485055	0.223238625	0.082876785	0.351463105	0.189864138	FALSE	FALSE
P32233	26.77152957	26.67640112	26.65939397	26.67640112	26.77152957	26.69303162	26.80231056	26.74003775	26.80231056	26.69303162	sp|P32233|DRG1_MOUSE	P32233	DRG1_MOUSE	Drg1	367	Mus musculus	1:Experimental evidence at protein level	Developmentally-regulated GTP-binding protein 1	1	0.999	9	31	31	31		FALSE	0	-0.213014642	0.127644458	-0.042685092	0.692800033	0.548400332	FALSE	FALSE
P32507-2	22.82979112	22.66005206	24.70982835	22.66005206	22.82979112	23.00973843	23.00048177	23.82846774	23.00048177	23.00973843	sp|P32507-2|NECT2_MOUSE	P32507-2	NECT2_MOUSE	Nectin2	467	Mus musculus		Isoform Alpha of Nectin-2	0.9739	0.999	1	1	0	1	sp|P32507|NECT2_MOUSE	TRUE	4	-1.513269506	1.753925237	0.120327865	0.915669348	0.857494208	FALSE	FALSE
P32921-2	28.31742752	28.28640956	28.25814647	28.28640956	28.31742752	28.60052513	28.60854936	28.65545473	28.60854936	28.60052513	sp|P32921-2|SYWC_MOUSE	P32921-2	SYWC_MOUSE	Wars1	475	Mus musculus		Isoform 2 of Tryptophan--tRNA ligase, cytoplasmic	1	0.999	16	67	2	67		FALSE	0	-0.477256887	-0.19110689	-0.334181889	0.032314082	0.001815536	FALSE	FALSE
P33610	22.65243021	23.12653607	25.37001034	23.12653607	22.65243021	23.37042215	23.66926323	23.37294368	23.66926323	23.37042215	sp|P33610|PRI2_MOUSE	P33610	PRI2_MOUSE	Prim2	505	Mus musculus	1:Experimental evidence at protein level	DNA primase large subunit	1	0.999	3	6	6	6		TRUE	1	-1.689486544	2.180384919	0.245449187	0.845629317	0.757934425	FALSE	FALSE
P34022	29.80939584	29.89420096	29.894731	29.89420096	29.80939584	30.0762056	29.98058668	30.10812688	29.98058668	30.0762056	sp|P34022|RANG_MOUSE	P34022	RANG_MOUSE	Ranbp1	203	Mus musculus	1:Experimental evidence at protein level	Ran-specific GTPase-activating protein	1	0.999	6	50	50	50		FALSE	0	-0.360010783	-0.01771679	-0.188863787	0.131673285	0.036357298	FALSE	FALSE
P34152-2	25.30931092	25.26384069	25.15173815	25.26384069	25.30931092	25.50142454	25.08450965	25.27138409	25.08450965	25.50142454	sp|P34152-2|FAK1_MOUSE	P34152-2	FAK1_MOUSE	Ptk2	1083	Mus musculus		Isoform 2 of Focal adhesion kinase 1	1	0.999	10	17	0	19	sp|P34152-4|FAK1_MOUSE, sp|P34152|FAK1_MOUSE	FALSE	0	-0.368073785	0.279788104	-0.044142841	0.834572976	0.74077678	FALSE	FALSE
P34884	31.81256591	31.60355097	32.01765715	31.60355097	31.81256591	31.94264578	32.14881216	31.92772073	32.14881216	31.94264578	sp|P34884|MIF_MOUSE	P34884	MIF_MOUSE	Mif	115	Mus musculus	1:Experimental evidence at protein level	Macrophage migration inhibitory factor	1	0.999	6	131	131	131		FALSE	0	-0.539812075	0.149542306	-0.195134885	0.369792117	0.205724039	FALSE	FALSE
P35123	25.98498214	26.1608267	25.83315657	26.1608267	25.98498214	26.05265328	26.01815823	25.91166801	26.01815823	26.05265328	sp|P35123|UBP4_MOUSE	P35123	UBP4_MOUSE	Usp4	962	Mus musculus	1:Experimental evidence at protein level	Ubiquitin carboxyl-terminal hydrolase 4	1	0.999	15	38	37	38		FALSE	0	-0.272684993	0.270342247	-0.001171373	0.99489765	0.991594031	FALSE	FALSE
P35235-1	25.94255128	25.78460939	25.63283915	25.78460939	25.94255128	25.64053147	26.37681443	26.13787655	26.37681443	25.64053147	sp|P35235-1|PTN11_MOUSE	P35235-1	PTN11_MOUSE	Ptpn11	597	Mus musculus		Isoform 2 of Tyrosine-protein phosphatase non-receptor type 11	1	0.999	4	13	0	13	sp|P35235|PTN11_MOUSE	FALSE	0	-0.817618645	0.287470225	-0.26507421	0.44150477	0.272796945	FALSE	FALSE
P35276	25.14705334	25.11722742	25.22457583	25.11722742	25.14705334	24.43906614	24.33206756	21.93407487	24.33206756	24.43906614	sp|P35276|RAB3D_MOUSE	P35276	RAB3D_MOUSE	Rab3d	219	Mus musculus	1:Experimental evidence at protein level	Ras-related protein Rab-3D	1	0.999	4	7	5	20		TRUE	1	-0.282038462	3.47113714	1.594549339	0.206921883	0.080760316	FALSE	FALSE
P35278	30.18592874	30.10220769	30.25727719	30.10220769	30.18592874	29.98358799	29.87518126	29.92196794	29.87518126	29.98358799	sp|P35278|RAB5C_MOUSE	P35278	RAB5C_MOUSE	Rab5c	216	Mus musculus	1:Experimental evidence at protein level	Ras-related protein Rab-5C	1	0.999	9	56	41	56		FALSE	0	0.073054925	0.436729365	0.254892145	0.085692584	0.015431232	FALSE	FALSE
P35279-2	28.85899545	28.78137662	28.85336125	28.78137662	28.85899545	28.68766444	28.46314092	28.33301937	28.46314092	28.68766444	sp|P35279-2|RAB6A_MOUSE	P35279-2	RAB6A_MOUSE	Rab6a	208	Mus musculus		Isoform 2 of Ras-related protein Rab-6A	1	0.999	7	20	0	33	sp|P35279|RAB6A_MOUSE	FALSE	0	0.059503004	0.613769393	0.336636199	0.110279107	0.026129528	FALSE	FALSE
P35282	26.86421553	26.68644699	26.82158492	26.68644699	26.86421553	26.25824483	26.28585865	26.35090466	26.28585865	26.25824483	sp|P35282|RAB21_MOUSE	P35282	RAB21_MOUSE	Rab21	222	Mus musculus	1:Experimental evidence at protein level	Ras-related protein Rab-21	1	0.999	8	28	28	28		FALSE	0	0.301699739	0.683126456	0.492413098	0.025756818	0.001151326	FALSE	FALSE
P35293	27.77880917	27.89502873	27.79471431	27.89502873	27.77880917	27.37981276	27.54466417	27.47663868	27.54466417	27.37981276	sp|P35293|RAB18_MOUSE	P35293	RAB18_MOUSE	Rab18	206	Mus musculus	1:Experimental evidence at protein level	Ras-related protein Rab-18	1	0.999	8	26	26	26		FALSE	0	0.165296306	0.546328094	0.3558122	0.050207316	0.004837527	FALSE	FALSE
P35456-2	25.80363708	26.16146499	25.86459046	26.16146499	25.80363708	25.52182745	25.05386027	25.20595205	25.05386027	25.52182745	sp|P35456-2|UPAR_MOUSE	P35456-2	UPAR_MOUSE	Plaur	222	Mus musculus		Isoform 2 of Urokinase plasminogen activator surface receptor	1	0.999	2	12	0	12	sp|P35456|UPAR_MOUSE	FALSE	0	0.2575933	1.107775206	0.682684253	0.067463365	0.009046811	FALSE	FALSE
P35486	29.04105166	29.11467153	28.85245731	29.11467153	29.04105166	29.13420224	28.92256245	28.91301584	28.92256245	29.13420224	sp|P35486|ODPA_MOUSE	P35486	ODPA_MOUSE	Pdha1	390	Mus musculus	1:Experimental evidence at protein level	Pyruvate dehydrogenase E1 component subunit alpha, somatic form, mitochondrial	1	0.999	7	35	35	35		FALSE	0	-0.263911349	0.289511328	0.012799989	0.946129632	0.910121122	FALSE	FALSE
P35550	29.10285019	29.34856	29.22784843	29.34856	29.10285019	28.93893444	28.93994439	28.91241098	28.93994439	28.93893444	sp|P35550|FBRL_MOUSE	P35550	FBRL_MOUSE	Fbl	327	Mus musculus	1:Experimental evidence at protein level	rRNA 2'-O-methyltransferase fibrillarin	1	0.999	12	49	25	49		FALSE	0	0.085862634	0.506116571	0.295989603	0.084787163	0.01514641	FALSE	FALSE
P35564	31.24314521	31.29115074	31.26636079	31.29115074	31.24314521	31.09953322	31.07555962	31.01481921	31.07555962	31.09953322	sp|P35564|CALX_MOUSE	P35564	CALX_MOUSE	Canx	591	Mus musculus	1:Experimental evidence at protein level	Calnexin	1	0.999	14	109	109	109		FALSE	0	0.056162127	0.351001001	0.203581564	0.087830033	0.016332124	FALSE	FALSE
P35585	27.35008454	27.55486142	27.38587438	27.55486142	27.35008454	27.51652037	27.28281158	27.42488529	27.28281158	27.51652037	sp|P35585|AP1M1_MOUSE	P35585	AP1M1_MOUSE	Ap1m1	423	Mus musculus	1:Experimental evidence at protein level	AP-1 complex subunit mu-1	1	0.999	10	37	29	37		FALSE	0	-0.227696725	0.272098789	0.022201032	0.89545904	0.828671291	FALSE	FALSE
P35601-2	23.00246979	22.10418808	24.6711807	22.10418808	23.00246979	23.0481859	24.1883122	23.06243848	24.1883122	23.0481859	sp|P35601-2|RFC1_MOUSE	P35601-2	RFC1_MOUSE	Rfc1	1130	Mus musculus		Isoform 2 of Replication factor C subunit 1	1	0.999	6	11	0	11	sp|P35601|RFC1_MOUSE	TRUE	3	-2.103244028	1.755845352	-0.173699338	0.893585757	0.826442324	FALSE	FALSE
P35700	34.21983616	34.14203318	34.20572808	34.14203318	34.21983616	33.71645076	33.60197454	33.54486247	33.60197454	33.71645076	sp|P35700|PRDX1_MOUSE	P35700	PRDX1_MOUSE	Prdx1	199	Mus musculus	1:Experimental evidence at protein level	Peroxiredoxin-1	1	0.999	18	160	67	160		FALSE	0	0.384489003	0.751717436	0.56810322	0.018707837	0.000496173	FALSE	FALSE
P35821	29.14759591	29.03161339	29.09397213	29.03161339	29.14759591	28.65874113	28.82638333	27.63405735	28.82638333	28.65874113	sp|P35821|PTN1_MOUSE	P35821	PTN1_MOUSE	Ptpn1	432	Mus musculus	1:Experimental evidence at protein level	Tyrosine-protein phosphatase non-receptor type 1	1	0.999	9	26	26	26		FALSE	0	-0.147962436	1.583962186	0.717999875	0.214759465	0.08635048	FALSE	FALSE
P35831	26.19304854	26.15978066	26.15923973	26.15978066	26.19304854	25.66813459	25.86010196	26.04019974	25.86010196	25.66813459	sp|P35831|PTN12_MOUSE	P35831	PTN12_MOUSE	Ptpn12	775	Mus musculus	1:Experimental evidence at protein level	Tyrosine-protein phosphatase non-receptor type 12	1	0.999	7	22	22	22		FALSE	0	0.034481542	0.59460688	0.314544211	0.127531499	0.034269	FALSE	FALSE
P35922-2	23.8745274	25.51203175	25.21860743	25.51203175	23.8745274	25.73918563	25.50145321	25.43969445	25.50145321	25.73918563	sp|P35922-2|FMR1_MOUSE	P35922-2	FMR1_MOUSE	Fmr1	602	Mus musculus		Isoform 2 of Fragile X messenger ribonucleoprotein 1	0.9998	0.999	9	10	0	18	sp|P35922-3|FMR1_MOUSE, sp|P35922|FMR1_MOUSE	FALSE	0	-1.870954736	0.487510263	-0.691722237	0.35363792	0.192303592	FALSE	FALSE
P35951	24.13903995	24.30786604	24.26332136	24.30786604	24.13903995	22.66115154	23.17605427	23.06196343	23.17605427	22.66115154	sp|P35951|LDLR_MOUSE	P35951	LDLR_MOUSE	Ldlr	862	Mus musculus	1:Experimental evidence at protein level	Low-density lipoprotein receptor	1	0.999	3	8	8	8		TRUE	1	0.872483249	1.668222155	1.270352702	0.018707837	0.000427686	TRUE	TRUE
P35979	31.1863183	31.20535194	31.05936856	31.20535194	31.1863183	31.0350558	31.16681251	31.17862003	31.16681251	31.0350558	sp|P35979|RL12_MOUSE	P35979	RL12_MOUSE	Rpl12	165	Mus musculus	1:Experimental evidence at protein level	Large ribosomal subunit protein uL11	1	0.999	5	70	70	70		FALSE	0	-0.175138889	0.222172529	0.02351682	0.855195943	0.773499063	FALSE	FALSE
P35980	31.27629639	31.17945584	30.86928668	31.17945584	31.27629639	31.5194119	31.66149912	31.68709531	31.66149912	31.5194119	sp|P35980|RL18_MOUSE	P35980	RL18_MOUSE	Rpl18	188	Mus musculus	1:Experimental evidence at protein level	Large ribosomal subunit protein eL18	1	0.999	3	29	29	29		FALSE	0	-0.846703498	-0.181941455	-0.514322476	0.072906797	0.010499703	FALSE	FALSE
P35991	26.21864497	26.16928325	25.26659298	26.16928325	26.21864497	26.12055161	25.93598457	25.8902434	25.93598457	26.12055161	sp|P35991|BTK_MOUSE	P35991	BTK_MOUSE	Btk	659	Mus musculus	1:Experimental evidence at protein level	Tyrosine-protein kinase BTK	1	0.999	8	16	16	16		FALSE	0	-0.83523204	0.640393118	-0.097419461	0.839373004	0.748467728	FALSE	FALSE
P36371	26.76000691	26.9379368	26.83583357	26.9379368	26.76000691	26.47837329	26.28379856	26.37250323	26.28379856	26.47837329	sp|P36371|TAP2_MOUSE	P36371	TAP2_MOUSE	Tap2	702	Mus musculus	1:Experimental evidence at protein level	Antigen peptide transporter 2	1	0.999	9	41	41	41		FALSE	0	0.247607039	0.685127761	0.4663674	0.038821451	0.002726922	FALSE	FALSE
P36536	26.14757077	25.86443045	25.84757182	25.86443045	26.14757077	25.80693178	26.06493218	26.09125378	26.06493218	25.80693178	sp|P36536|SAR1A_MOUSE	P36536	SAR1A_MOUSE	Sar1a	198	Mus musculus	1:Experimental evidence at protein level	Small COPII coat GTPase SAR1A	1	0.999	4	21	21	27		FALSE	0	-0.366172106	0.2971423	-0.034514903	0.874690615	0.800065715	FALSE	FALSE
P36552	24.8033051	25.03810735	25.01151631	25.03810735	24.8033051	24.66177853	25.09309545	25.39222845	25.09309545	24.66177853	sp|P36552|HEM6_MOUSE	P36552	HEM6_MOUSE	Cpox	443	Mus musculus	1:Experimental evidence at protein level	Oxygen-dependent coproporphyrinogen-III oxidase, mitochondrial	1	0.999	7	11	11	11		FALSE	0	-0.6285419	0.432426112	-0.098057894	0.772144337	0.65518863	FALSE	FALSE
P36916	23.98482721	24.21610565	23.7195715	24.21610565	23.98482721	24.55287732	24.2920795	23.85091142	24.2920795	24.55287732	sp|P36916|GNL1_MOUSE	P36916	GNL1_MOUSE	Gnl1	607	Mus musculus	1:Experimental evidence at protein level	Guanine nucleotide-binding protein-like 1	1	0.999	5	11	1	11		TRUE	1	-0.845519862	0.328610617	-0.258454623	0.477385526	0.309627232	FALSE	FALSE
P36993-3	22.64341717	23.04573017	22.29846228	23.04573017	22.64341717	24.81731901	24.19763651	22.15688355	24.19763651	24.81731901	sp|P36993-3|PPM1B_MOUSE	P36993-3	PPM1B_MOUSE	Ppm1b	393	Mus musculus		Isoform 2 of Protein phosphatase 1B	1	0.999	2	4	0	4	sp|P36993-4|PPM1B_MOUSE, sp|P36993-5|PPM1B_MOUSE, sp|P36993|PPM1B_MOUSE	TRUE	4	-2.969535457	0.846715825	-1.061409816	0.378026632	0.212525317	FALSE	FALSE
P37040	29.59997333	29.56273573	29.54138273	29.56273573	29.59997333	29.27403087	29.20582189	29.21147216	29.20582189	29.27403087	sp|P37040|NCPR_MOUSE	P37040	NCPR_MOUSE	Por	678	Mus musculus	1:Experimental evidence at protein level	NADPH--cytochrome P450 reductase	1	0.999	20	148	148	148		FALSE	0	0.191183733	0.483994175	0.337588954	0.032314082	0.001923587	FALSE	FALSE
P37913	24.54310984	24.54667595	22.99328164	24.54667595	24.54310984	24.71459036	24.76683813	24.35914779	24.76683813	24.71459036	sp|P37913|DNLI1_MOUSE	P37913	DNLI1_MOUSE	Lig1	916	Mus musculus	1:Experimental evidence at protein level	DNA ligase 1	1	0.999	6	8	8	8		TRUE	1	-1.811743596	0.640071028	-0.585836284	0.443788502	0.274434729	FALSE	FALSE
P38060	27.48048071	27.45760607	27.45218631	27.45760607	27.48048071	27.40148358	27.36117248	27.3980657	27.36117248	27.40148358	sp|P38060|HMGCL_MOUSE	P38060	HMGCL_MOUSE	Hmgcl	325	Mus musculus	1:Experimental evidence at protein level	Hydroxymethylglutaryl-CoA lyase, mitochondrial	1	0.999	9	42	42	42		FALSE	0	-0.060108389	0.213142604	0.076517107	0.374871898	0.209889962	FALSE	FALSE
P38647	30.72889319	30.67776361	30.85734919	30.67776361	30.72889319	30.79369796	30.78237139	30.69871643	30.78237139	30.79369796	sp|P38647|GRP75_MOUSE	P38647	GRP75_MOUSE	Hspa9	679	Mus musculus	1:Experimental evidence at protein level	Stress-70 protein, mitochondrial	1	0.999	20	253	253	253		FALSE	0	-0.196016268	0.188829752	-0.003593258	0.978375728	0.963631369	FALSE	FALSE
P39054	28.06640277	28.29189042	28.17721208	28.29189042	28.06640277	28.09960336	28.19609794	28.19175114	28.19609794	28.09960336	sp|P39054|DYN2_MOUSE	P39054	DYN2_MOUSE	Dnm2	870	Mus musculus	1:Experimental evidence at protein level	Dynamin-2	1	0.999	22	81	3	81		FALSE	0	-0.195532194	0.227567415	0.01601761	0.91266711	0.853572485	FALSE	FALSE
P39688-2	20.90095744	24.15100976	22.82835062	24.15100976	20.90095744	22.16942991	21.48292681	22.5131092	21.48292681	22.16942991	sp|P39688-2|FYN_MOUSE	P39688-2	FYN_MOUSE	Fyn	534	Mus musculus		Isoform 2 of Tyrosine-protein kinase Fyn	1	0.9983	5	4	0	15	sp|P39688|FYN_MOUSE	TRUE	4	-1.699051061	2.842285661	0.5716173	0.691396649	0.546656624	FALSE	FALSE
P39749	28.22287817	28.20655922	28.19568294	28.20655922	28.22287817	28.37209826	28.2743628	28.25055114	28.2743628	28.37209826	sp|P39749|FEN1_MOUSE	P39749	FEN1_MOUSE	Fen1	378	Mus musculus	1:Experimental evidence at protein level	Flap endonuclease 1	1	0.999	6	30	30	30		FALSE	0	-0.248631821	0.067370577	-0.090630622	0.364312841	0.200721021	FALSE	FALSE
P40124	30.53208549	30.39096176	30.50487571	30.39096176	30.53208549	30.72810465	30.84743829	30.69698768	30.84743829	30.72810465	sp|P40124|CAP1_MOUSE	P40124	CAP1_MOUSE	Cap1	474	Mus musculus	1:Experimental evidence at protein level	Adenylyl cyclase-associated protein 1	1	0.999	18	159	159	159		FALSE	0	-0.476929067	-0.086142713	-0.28153589	0.082058048	0.013885902	FALSE	FALSE
P40142	31.58462343	31.51411361	31.584617	31.51411361	31.58462343	31.74229309	31.7411138	31.70211338	31.7411138	31.74229309	sp|P40142|TKT_MOUSE	P40142	TKT_MOUSE	Tkt	623	Mus musculus	1:Experimental evidence at protein level	Transketolase	1	0.999	20	248	248	248		FALSE	0	-0.313003381	-0.021774107	-0.167388744	0.122977796	0.031663249	FALSE	FALSE
P40201	24.42297391	24.45079556	24.8206404	24.45079556	24.42297391	24.41683708	23.88744311	23.75089525	23.88744311	24.41683708	sp|P40201|CHD1_MOUSE	P40201	CHD1_MOUSE	Chd1	1711	Mus musculus	1:Experimental evidence at protein level	Chromodomain-helicase-DNA-binding protein 1	1	0.999	5	10	2	10		FALSE	0	-0.018520424	1.111343381	0.546411479	0.166770607	0.0554244	FALSE	FALSE
P40240	27.39899414	27.26027351	27.20652226	27.26027351	27.39899414	27.08207658	27.33568843	27.350858	27.33568843	27.08207658	sp|P40240|CD9_MOUSE	P40240	CD9_MOUSE	Cd9	226	Mus musculus	1:Experimental evidence at protein level	CD9 antigen	1	0.999	2	10	10	10		FALSE	0	-0.240312344	0.305090273	0.032388965	0.855104626	0.772777846	FALSE	FALSE
P40336-2	27.7621108	27.77102121	27.74795651	27.77102121	27.7621108	28.17844694	28.07605519	28.14385385	28.07605519	28.17844694	sp|P40336-2|VP26A_MOUSE	P40336-2	VP26A_MOUSE	Vps26a	359	Mus musculus		Isoform 2 of Vacuolar protein sorting-associated protein 26A	1	0.999	12	40	0	40	sp|P40336|VP26A_MOUSE	FALSE	0	-0.521985917	-0.222859052	-0.372422484	0.028447231	0.001358782	FALSE	FALSE
P40630-2	26.02171758	24.75967113	23.36526466	24.75967113	26.02171758	25.60081331	25.66403511	21.98897824	25.66403511	25.60081331	sp|P40630-2|TFAM_MOUSE	P40630-2	TFAM_MOUSE	Tfam	215	Mus musculus		Isoform Nuclear of Transcription factor A, mitochondrial	1	0.999	2	4	0	4	sp|P40630|TFAM_MOUSE	TRUE	2	-2.991137339	3.58635514	0.2976089	0.893073442	0.825551158	FALSE	FALSE
P41105	29.44110354	30.78685757	30.80750607	30.78685757	29.44110354	30.53354849	30.57340288	30.60691493	30.57340288	30.53354849	sp|P41105|RL28_MOUSE	P41105	RL28_MOUSE	Rpl28	137	Mus musculus	1:Experimental evidence at protein level	Large ribosomal subunit protein eL28	1	0.999	1	16	16	16		FALSE	0	-1.269695062	0.817428985	-0.226133038	0.734868025	0.602053692	FALSE	FALSE
P41216	27.91753561	28.01894196	27.71150839	28.01894196	27.91753561	27.29449721	27.41879005	27.33703534	27.41879005	27.29449721	sp|P41216|ACSL1_MOUSE	P41216	ACSL1_MOUSE	Acsl1	699	Mus musculus	1:Experimental evidence at protein level	Long-chain-fatty-acid--CoA ligase 1	1	0.999	18	53	49	53		FALSE	0	0.273397667	0.791711244	0.532554455	0.041259852	0.003203976	FALSE	FALSE
P41241	25.99236841	26.1818027	26.18527849	26.1818027	25.99236841	26.24470469	26.27210335	26.02364963	26.27210335	26.24470469	sp|P41241|CSK_MOUSE	P41241	CSK_MOUSE	Csk	450	Mus musculus	1:Experimental evidence at protein level	Tyrosine-protein kinase CSK	1	0.999	8	34	34	34		FALSE	0	-0.326830432	0.20615839	-0.060336021	0.721441763	0.586367226	FALSE	FALSE
P41731	29.84064972	29.86390826	29.75866089	29.86390826	29.84064972	29.62600419	29.78076713	29.79569468	29.78076713	29.62600419	sp|P41731|CD63_MOUSE	P41731	CD63_MOUSE	Cd63	238	Mus musculus	1:Experimental evidence at protein level	CD63 antigen	1	0.999	2	9	9	9		FALSE	0	-0.108350974	0.282186219	0.086917623	0.473621481	0.304859804	FALSE	FALSE
P42125	27.75998893	27.78454639	27.79509516	27.78454639	27.75998893	27.70307124	27.64460897	27.64486	27.64460897	27.70307124	sp|P42125|ECI1_MOUSE	P42125	ECI1_MOUSE	Eci1	289	Mus musculus	1:Experimental evidence at protein level	Enoyl-CoA delta isomerase 1, mitochondrial	1	0.999	5	21	21	21		FALSE	0	-0.025534143	0.25692765	0.115696753	0.218384784	0.089194705	FALSE	FALSE
P42208	27.93395156	28.09610548	27.99859499	28.09610548	27.93395156	28.1827335	28.25143026	28.20204354	28.25143026	28.1827335	sp|P42208|SEPT2_MOUSE	P42208	SEPT2_MOUSE	Septin2	361	Mus musculus	1:Experimental evidence at protein level	Septin-2	1	0.999	9	52	52	52		FALSE	0	-0.379189015	-0.025847834	-0.202518425	0.12341777	0.031969478	FALSE	FALSE
P42225	28.37701627	28.48837489	28.36717876	28.48837489	28.37701627	28.29959387	28.34345196	28.33224011	28.34345196	28.29959387	sp|P42225|STAT1_MOUSE	P42225	STAT1_MOUSE	Stat1	749	Mus musculus	1:Experimental evidence at protein level	Signal transducer and activator of transcription 1	1	0.999	21	94	94	94		FALSE	0	-0.076132531	0.247655185	0.085761327	0.400730306	0.23184882	FALSE	FALSE
P42227	27.15214153	27.13800988	27.35549964	27.13800988	27.15214153	27.50821985	27.38734199	27.45022921	27.38734199	27.50821985	sp|P42227|STAT3_MOUSE	P42227	STAT3_MOUSE	Stat3	770	Mus musculus	1:Experimental evidence at protein level	Signal transducer and activator of transcription 3	1	0.999	13	47	0	47		FALSE	0	-0.45610078	-0.010659229	-0.233380005	0.144700789	0.043096071	FALSE	FALSE
P42567	25.96239776	26.11426595	26.13404412	26.11426595	25.96239776	25.91111609	26.03935903	26.06138174	26.03935903	25.91111609	sp|P42567|EPS15_MOUSE	P42567	EPS15_MOUSE	Eps15	897	Mus musculus	1:Experimental evidence at protein level	Epidermal growth factor receptor substrate 15	1	0.999	15	50	30	50		FALSE	0	-0.144117627	0.276684944	0.066283658	0.613980364	0.455435052	FALSE	FALSE
P42669	26.12354947	26.38088694	26.347738	26.38088694	26.12354947	26.68935223	26.7480796	26.47035838	26.7480796	26.68935223	sp|P42669|PURA_MOUSE	P42669	PURA_MOUSE	Pura	321	Mus musculus	1:Experimental evidence at protein level	Transcriptional activator protein Pur-alpha	1	0.999	5	23	23	23		FALSE	0	-0.650104706	-0.053639154	-0.35187193	0.117096336	0.028940368	FALSE	FALSE
P42859	25.86793476	26.2102895	26.83005847	26.2102895	25.86793476	26.92522156	27.07034962	25.18415847	27.07034962	26.92522156	sp|P42859|HD_MOUSE	P42859	HD_MOUSE	Htt	3119	Mus musculus	1:Experimental evidence at protein level	Huntingtin	1	0.999	7	8	3	8		FALSE	0	-1.624626885	1.443662268	-0.090482308	0.931275527	0.885603777	FALSE	FALSE
P42932	30.04686172	30.0430615	30.09833495	30.0430615	30.04686172	30.27805096	30.28643777	30.27283293	30.28643777	30.27805096	sp|P42932|TCPQ_MOUSE	P42932	TCPQ_MOUSE	Cct8	548	Mus musculus	1:Experimental evidence at protein level	T-complex protein 1 subunit theta	1	0.999	23	137	137	137		FALSE	0	-0.354724899	-0.077984091	-0.216354495	0.071439193	0.010072653	FALSE	FALSE
P43024	27.57163866	27.08398679	26.42145531	27.08398679	27.57163866	27.37677297	26.89412648	27.46044777	26.89412648	27.37677297	sp|P43024|CX6A1_MOUSE	P43024	CX6A1_MOUSE	Cox6a1	111	Mus musculus	1:Experimental evidence at protein level	Cytochrome c oxidase subunit 6A1, mitochondrial	1	0.999	4	19	19	19		FALSE	0	-1.090806131	0.654628499	-0.218088816	0.69305367	0.54948623	FALSE	FALSE
P43247	25.42858049	24.86164723	24.11263199	24.86164723	25.42858049	24.83107128	25.11366221	25.1935195	25.11366221	24.83107128	sp|P43247|MSH2_MOUSE	P43247	MSH2_MOUSE	Msh2	935	Mus musculus	1:Experimental evidence at protein level	DNA mismatch repair protein Msh2	1	0.999	7	10	10	10		FALSE	0	-1.161935665	0.67167347	-0.245131097	0.67229882	0.523042131	FALSE	FALSE
P43274	27.99011669	27.81565496	26.77479731	27.81565496	27.99011669	32.25672542	32.09184825	31.92403937	32.09184825	32.25672542	sp|P43274|H14_MOUSE	P43274	H14_MOUSE	H1-4	219	Mus musculus	1:Experimental evidence at protein level	Histone H1.4	1	0.999	4	5	5	14		FALSE	0	-5.468865394	-3.659163991	-4.564014692	0.009195592	4.70E-05	TRUE	TRUE
P43275	25.65199918	25.37846183	25.07644588	25.37846183	25.65199918	24.36312614	24.73982757	24.65047944	24.73982757	24.36312614	sp|P43275|H11_MOUSE	P43275	H11_MOUSE	H1-1	213	Mus musculus	1:Experimental evidence at protein level	Histone H1.1	1	0.999	5	8	8	10		FALSE	0	0.305402949	1.263579537	0.784491243	0.064721342	0.00836217	FALSE	FALSE
P43276	30.50951915	29.98984704	29.93112721	29.98984704	30.50951915	31.45907923	31.12251475	31.85532884	31.12251475	31.45907923	sp|P43276|H15_MOUSE	P43276	H15_MOUSE	H1-5	223	Mus musculus	1:Experimental evidence at protein level	Histone H1.5	1	0.999	4	15	15	15		FALSE	0	-1.990313897	-0.680639047	-1.335476472	0.041691925	0.003311926	TRUE	TRUE
P43277	29.20991499	29.36424315	28.70968692	29.36424315	29.20991499	32.7133733	32.41800003	31.83777776	32.41800003	32.7133733	sp|P43277|H13_MOUSE	P43277	H13_MOUSE	H1-3	221	Mus musculus	1:Experimental evidence at protein level	Histone H1.3	1	0.999	4	22	5	22		FALSE	0	-3.981875087	-2.474995602	-3.228435345	0.011023723	0.000104183	TRUE	TRUE
P43346	26.42721628	26.43352648	26.01665971	26.43352648	26.42721628	26.38399822	25.87346345	26.27761929	25.87346345	26.38399822	sp|P43346|DCK_MOUSE	P43346	DCK_MOUSE	Dck	260	Mus musculus	1:Experimental evidence at protein level	Deoxycytidine kinase	1	0.999	6	19	19	19		FALSE	0	-0.379304777	0.607519119	0.114107171	0.715831623	0.578620611	FALSE	FALSE
P43406	21.14097402	20.85124776	22.5341861	20.85124776	21.14097402	22.84171863	22.58736012	22.63945222	22.58736012	22.84171863	sp|P43406|ITAV_MOUSE	P43406	ITAV_MOUSE	Itgav	1044	Mus musculus	1:Experimental evidence at protein level	Integrin alpha-V	1	0.999	4	5	5	5		TRUE	4	-2.38933718	0.027921785	-1.180707697	0.16365862	0.053758617	FALSE	FALSE
P43883	23.24202227	23.22911863	23.31693527	23.22911863	23.24202227	21.94252976	23.76718599	23.80662297	23.76718599	21.94252976	sp|P43883|PLIN2_MOUSE	P43883	PLIN2_MOUSE	Plin2	425	Mus musculus	1:Experimental evidence at protein level	Perilipin-2	0.9739	0.999	1	5	5	5		TRUE	1	-1.323495122	1.504653424	0.090579151	0.926582698	0.87585876	FALSE	FALSE
P45376	30.5278095	30.53224509	30.47103611	30.53224509	30.5278095	30.60947151	30.62037277	30.5960852	30.62037277	30.60947151	sp|P45376|ALDR_MOUSE	P45376	ALDR_MOUSE	Akr1b1	316	Mus musculus	1:Experimental evidence at protein level	Aldo-keto reductase family 1 member B1	1	0.999	12	50	50	50		FALSE	0	-0.238606226	0.042047039	-0.098279593	0.277956145	0.131913797	FALSE	FALSE
P45377	29.34468167	29.17392656	29.28296369	29.17392656	29.34468167	29.39167705	29.36925214	29.35353912	29.36925214	29.39167705	sp|P45377|ALD2_MOUSE	P45377	ALD2_MOUSE	Akr1b8	316	Mus musculus	1:Experimental evidence at protein level	Aldose reductase-related protein 2	1	0.999	12	71	62	71		FALSE	0	-0.280596876	0.071999282	-0.104298797	0.350610351	0.189141523	FALSE	FALSE
P45878	29.68847368	29.63042323	29.93630204	29.63042323	29.68847368	29.70666843	29.91504544	29.73228049	29.91504544	29.70666843	sp|P45878|FKBP2_MOUSE	P45878	FKBP2_MOUSE	Fkbp2	140	Mus musculus	1:Experimental evidence at protein level	Peptidyl-prolyl cis-trans isomerase FKBP2	1	0.999	4	20	20	20		FALSE	0	-0.326108207	0.260244603	-0.032931802	0.862700014	0.784693422	FALSE	FALSE
P45952	28.09562559	27.90985134	27.91751668	27.90985134	28.09562559	27.96525771	28.04051131	27.70355025	28.04051131	27.96525771	sp|P45952|ACADM_MOUSE	P45952	ACADM_MOUSE	Acadm	421	Mus musculus	1:Experimental evidence at protein level	Medium-chain specific acyl-CoA dehydrogenase, mitochondrial	1	0.999	10	34	34	34		FALSE	0	-0.230819938	0.373269503	0.071224782	0.710648541	0.571423144	FALSE	FALSE
P46061	27.04122299	27.11012961	27.22466179	27.11012961	27.04122299	27.1233346	27.33003168	27.41551781	27.33003168	27.1233346	sp|P46061|RAGP1_MOUSE	P46061	RAGP1_MOUSE	Rangap1	589	Mus musculus	1:Experimental evidence at protein level	Ran GTPase-activating protein 1	1	0.999	10	26	26	26		FALSE	0	-0.432123175	0.103543376	-0.1642899	0.334775975	0.175981853	FALSE	FALSE
P46062	24.04420482	24.88613714	22.88393626	24.88613714	24.04420482	25.27083397	25.11119841	24.47447538	25.11119841	25.27083397	sp|P46062|SIPA1_MOUSE	P46062	SIPA1_MOUSE	Sipa1	1037	Mus musculus	1:Experimental evidence at protein level	Signal-induced proliferation-associated protein 1	1	0.999	3	5	5	5		TRUE	1	-2.45963225	0.431479233	-1.014076508	0.277239494	0.131412229	FALSE	FALSE
P46414	19.02098197	23.45487442	21.79062355	23.45487442	19.02098197	22.99144777	18.98594659	22.91514345	18.98594659	22.99144777	sp|P46414|CDN1B_MOUSE	P46414	CDN1B_MOUSE	Cdkn1b	197	Mus musculus	1:Experimental evidence at protein level	Cyclin-dependent kinase inhibitor 1B	0.9593	0.9984	1	2	2	2		TRUE	4	-4.441862437	4.024490538	-0.208685949	0.942780462	0.904250481	FALSE	FALSE
P46460	28.43369469	28.53617357	28.39600499	28.53617357	28.43369469	27.87583239	27.95855254	27.84784714	27.95855254	27.87583239	sp|P46460|NSF_MOUSE	P46460	NSF_MOUSE	Nsf	744	Mus musculus	1:Experimental evidence at protein level	Vesicle-fusing ATPase	1	0.999	18	71	71	71		FALSE	0	0.38133188	0.741095578	0.561213729	0.018707837	0.000477052	FALSE	FALSE
P46467	27.56728164	27.58125438	27.63169264	27.58125438	27.56728164	27.34541174	27.58100722	27.47632385	27.58100722	27.34541174	sp|P46467|VPS4B_MOUSE	P46467	VPS4B_MOUSE	Vps4b	444	Mus musculus	1:Experimental evidence at protein level	Vacuolar protein sorting-associated protein 4B	1	0.999	13	51	44	51		FALSE	0	-0.08322914	0.334886372	0.125828616	0.342952823	0.182820573	FALSE	FALSE
P46471	28.79613489	28.87738656	28.89390594	28.87738656	28.79613489	28.94211346	28.96838634	28.92403384	28.96838634	28.94211346	sp|P46471|PRS7_MOUSE	P46471	PRS7_MOUSE	Psmc2	433	Mus musculus	1:Experimental evidence at protein level	26S proteasome regulatory subunit 7	1	0.999	20	107	107	107		FALSE	0	-0.240845243	0.062774406	-0.089035418	0.35363792	0.192363115	FALSE	FALSE
P46638	27.04664794	26.96583791	26.60142363	26.96583791	27.04664794	26.78875427	26.70402604	26.66972581	26.70402604	26.78875427	sp|P46638|RB11B_MOUSE	P46638	RB11B_MOUSE	Rab11b	218	Mus musculus	1:Experimental evidence at protein level	Ras-related protein Rab-11B	1	0.999	8	9	9	36		FALSE	0	-0.198914095	0.499849663	0.150467784	0.487641948	0.319195453	FALSE	FALSE
P46664	29.54244116	29.52305256	29.49521068	29.52305256	29.54244116	29.58903584	29.65188162	29.61491424	29.65188162	29.58903584	sp|P46664|PURA2_MOUSE	P46664	PURA2_MOUSE	Adss2	456	Mus musculus	1:Experimental evidence at protein level	Adenylosuccinate synthetase isozyme 2	1	0.999	14	63	58	63		FALSE	0	-0.240237556	0.04348603	-0.098375763	0.2828616	0.13496436	FALSE	FALSE
P46718	23.53157231	23.67639693	22.40945827	23.67639693	23.53157231	25.2641701	24.99106411	24.74353768	24.99106411	25.2641701	sp|P46718|PDCD2_MOUSE	P46718	PDCD2_MOUSE	Pdcd2	343	Mus musculus	2:Experimental evidence at transcript level	Programmed cell death protein 2	0.9971	0.999	2	4	4	4		TRUE	3	-2.780877566	-0.806685355	-1.79378146	0.053561916	0.005431438	FALSE	FALSE
P46737	25.66097103	25.87586041	26.32201518	25.87586041	25.66097103	25.64818464	26.03742027	25.84054226	26.03742027	25.64818464	sp|P46737|BRCC3_MOUSE	P46737	BRCC3_MOUSE	Brcc3	291	Mus musculus	1:Experimental evidence at protein level	Lys-63-specific deubiquitinase BRCC36	1	0.999	6	19	8	19		FALSE	0	-0.419916876	0.641716509	0.110899817	0.741944917	0.614781433	FALSE	FALSE
P46978	28.65312661	28.72615277	28.61362942	28.72615277	28.65312661	28.4482885	28.31175677	28.26849217	28.31175677	28.4482885	sp|P46978|STT3A_MOUSE	P46978	STT3A_MOUSE	Stt3a	705	Mus musculus	1:Experimental evidence at protein level	Dolichyl-diphosphooligosaccharide--protein glycosyltransferase subunit STT3A	1	0.999	11	46	44	46		FALSE	0	0.125383058	0.517531182	0.32145712	0.064721342	0.008320733	FALSE	FALSE
P47199	26.06365149	25.9962909	26.22902135	25.9962909	26.06365149	26.48840823	26.61652013	26.31955485	26.61652013	26.48840823	sp|P47199|QOR_MOUSE	P47199	QOR_MOUSE	Cryz	331	Mus musculus	1:Experimental evidence at protein level	Quinone oxidoreductase	1	0.999	2	5	5	5		FALSE	0	-0.663299081	-0.093713897	-0.378506489	0.093793204	0.01885447	FALSE	FALSE
P47226-2	26.99834699	27.16583167	27.11823361	27.16583167	26.99834699	27.00588252	26.95815433	26.93052242	26.95815433	27.00588252	sp|P47226-2|TES_MOUSE	P47226-2	TES_MOUSE	Tes	368	Mus musculus		Isoform TES1 of Testin	1	0.999	4	25	0	25	sp|P47226|TES_MOUSE	FALSE	0	-0.052173423	0.310742084	0.12928433	0.272006222	0.126727803	FALSE	FALSE
P47713	27.81302695	27.80314317	27.68553095	27.80314317	27.81302695	27.94502636	27.87006355	27.84039896	27.87006355	27.94502636	sp|P47713|PA24A_MOUSE	P47713	PA24A_MOUSE	Pla2g4a	748	Mus musculus	1:Experimental evidence at protein level	Cytosolic phospholipase A2	1	0.999	19	60	60	60		FALSE	0	-0.294698322	0.058839786	-0.117929268	0.298430042	0.147270803	FALSE	FALSE
P47738	30.41237163	30.40784629	30.42571239	30.40784629	30.41237163	30.26978801	30.34256493	30.31370664	30.34256493	30.26978801	sp|P47738|ALDH2_MOUSE	P47738	ALDH2_MOUSE	Aldh2	519	Mus musculus	1:Experimental evidence at protein level	Aldehyde dehydrogenase, mitochondrial	1	0.999	19	158	158	158		FALSE	0	-0.034424575	0.247671733	0.106623579	0.248022655	0.109778111	FALSE	FALSE
P47740	26.88609266	26.77457404	26.62095742	26.77457404	26.88609266	25.77763839	26.05438174	26.57125825	26.05438174	25.77763839	sp|P47740|AL3A2_MOUSE	P47740	AL3A2_MOUSE	Aldh3a2	484	Mus musculus	1:Experimental evidence at protein level	Aldehyde dehydrogenase family 3 member A2	1	0.999	5	10	10	10		FALSE	0	0.050521893	1.201708603	0.626115248	0.135591918	0.038136972	FALSE	FALSE
P47753	30.15088968	30.16836669	30.26279955	30.16836669	30.15088968	30.27365305	30.26433936	30.19708693	30.26433936	30.27365305	sp|P47753|CAZA1_MOUSE	P47753	CAZA1_MOUSE	Capza1	286	Mus musculus	1:Experimental evidence at protein level	F-actin-capping protein subunit alpha-1	1	0.999	11	85	72	85		FALSE	0	-0.214614297	0.11259868	-0.051007809	0.617180661	0.459850827	FALSE	FALSE
P47754	28.90906529	28.84010108	28.74127122	28.84010108	28.90906529	28.71532358	28.80777027	28.86417547	28.80777027	28.71532358	sp|P47754|CAZA2_MOUSE	P47754	CAZA2_MOUSE	Capza2	286	Mus musculus	1:Experimental evidence at protein level	F-actin-capping protein subunit alpha-2	1	0.999	12	68	68	81		FALSE	0	-0.164751108	0.233529948	0.03438942	0.788978112	0.676123005	FALSE	FALSE
P47757-2	30.04777777	30.10587878	30.1226089	30.10587878	30.04777777	30.11111481	30.12695334	30.12914841	30.12695334	30.11111481	sp|P47757-2|CAPZB_MOUSE	P47757-2	CAPZB_MOUSE	Capzb	272	Mus musculus		Isoform 2 of F-actin-capping protein subunit beta	1	0.999	12	75	0	75		FALSE	0	-0.172658039	0.112023964	-0.030317038	0.737521759	0.608102232	FALSE	FALSE
P47758	27.64755021	27.53004466	27.26685087	27.53004466	27.64755021	27.41825746	27.55168667	26.91981852	27.55168667	27.41825746	sp|P47758|SRPRB_MOUSE	P47758	SRPRB_MOUSE	Srprb	269	Mus musculus	1:Experimental evidence at protein level	Signal recognition particle receptor subunit beta	1	0.999	6	20	20	20		FALSE	0	-0.341532914	0.71132164	0.184894363	0.57160469	0.408581626	FALSE	FALSE
P47791-2	28.58380138	28.66688061	28.68055805	28.66688061	28.58380138	28.4856199	28.47393448	28.46662492	28.47393448	28.4856199	sp|P47791-2|GSHR_MOUSE	P47791-2	GSHR_MOUSE	Gsr	474	Mus musculus		Isoform Cytoplasmic of Glutathione reductase, mitochondrial	1	0.999	12	66	1	66		FALSE	0	0.018874966	0.317832195	0.16835358	0.126862058	0.033945904	FALSE	FALSE
P47802	26.67582279	26.78961185	26.74129755	26.78961185	26.67582279	26.73216556	26.78475065	26.20224372	26.78475065	26.73216556	sp|P47802|MTX1_MOUSE	P47802	MTX1_MOUSE	Mtx1	317	Mus musculus	1:Experimental evidence at protein level	Metaxin-1	1	0.999	4	13	13	13		FALSE	0	-0.289307814	0.614355988	0.162524087	0.562757171	0.398170463	FALSE	FALSE
P47809	22.52832883	25.81037659	25.31657405	25.81037659	22.52832883	22.480454	23.61775256	22.92158634	23.61775256	22.480454	sp|P47809|MP2K4_MOUSE	P47809	MP2K4_MOUSE	Map2k4	397	Mus musculus	1:Experimental evidence at protein level	Dual specificity mitogen-activated protein kinase kinase 4	1	0.999	4	5	5	5		TRUE	4	-0.915049893	4.00537427	1.545162189	0.324749023	0.167641833	FALSE	FALSE
P47811-4	27.4759496	27.55033721	27.37777066	27.55033721	27.4759496	26.885351	27.06229834	26.89944461	27.06229834	26.885351	sp|P47811-4|MK14_MOUSE	P47811-4	MK14_MOUSE	Mapk14	283	Mus musculus		Isoform 4 of Mitogen-activated protein kinase 14	1	0.999	8	28	0	28	sp|P47811|MK14_MOUSE	FALSE	0	0.301418592	0.736557093	0.518987843	0.03107823	0.001651155	FALSE	FALSE
P47856-2	27.31181247	27.3742917	27.27151974	27.3742917	27.31181247	27.5647433	27.50821695	27.47319714	27.50821695	27.5647433	sp|P47856-2|GFPT1_MOUSE	P47856-2	GFPT1_MOUSE	Gfpt1	681	Mus musculus		Isoform 2 of Glutamine--fructose-6-phosphate aminotransferase [isomerizing] 1	1	0.999	15	52	0	52	sp|P47856|GFPT1_MOUSE	FALSE	0	-0.356801356	-0.035554311	-0.196177834	0.109412326	0.025629288	FALSE	FALSE
P47911	31.13130906	31.09350912	31.04743682	31.09350912	31.13130906	31.06416565	31.2105957	31.12916052	31.2105957	31.06416565	sp|P47911|RL6_MOUSE	P47911	RL6_MOUSE	Rpl6	296	Mus musculus	1:Experimental evidence at protein level	Large ribosomal subunit protein eL6	1	0.999	6	70	70	70		FALSE	0	-0.216710119	0.128932207	-0.043888956	0.68877077	0.543267323	FALSE	FALSE
P47930-2	20.60676647	23.18609749	19.85493943	23.18609749	20.60676647	24.91820467	22.28022432	21.92483019	22.28022432	24.91820467	sp|P47930-2|FOSL2_MOUSE	P47930-2	FOSL2_MOUSE	Fosl2	299	Mus musculus		Isoform 2 of Fos-related antigen 2	0.9738	0.999	1	3	0	3	sp|P47930|FOSL2_MOUSE	TRUE	3	-4.988247747	1.33794389	-1.825151928	0.361800022	0.198477687	FALSE	FALSE
P47941	27.69754316	27.72481868	27.82301245	27.72481868	27.69754316	27.80328253	27.84784857	27.751789	27.84784857	27.80328253	sp|P47941|CRKL_MOUSE	P47941	CRKL_MOUSE	Crkl	303	Mus musculus	1:Experimental evidence at protein level	Crk-like protein	1	0.999	10	36	36	36		FALSE	0	-0.222888536	0.117858001	-0.052515268	0.621942578	0.464669742	FALSE	FALSE
P47955	31.25615008	31.0166847	31.4874587	31.0166847	31.25615008	31.4338499	31.80665994	31.6657358	31.80665994	31.4338499	sp|P47955|RLA1_MOUSE	P47955	RLA1_MOUSE	Rplp1	114	Mus musculus	1:Experimental evidence at protein level	Large ribosomal subunit protein P1	1	0.999	4	55	55	55		FALSE	0	-0.80132656	0.037358448	-0.381984056	0.182927324	0.066291842	FALSE	FALSE
P47962	30.12522725	30.04984623	30.04838576	30.04984623	30.12522725	30.24630222	30.18101543	30.30818652	30.18101543	30.24630222	sp|P47962|RL5_MOUSE	P47962	RL5_MOUSE	Rpl5	297	Mus musculus	1:Experimental evidence at protein level	Large ribosomal subunit protein uL18	1	0.999	9	88	88	88		FALSE	0	-0.337485766	-0.003877515	-0.170681641	0.151279036	0.046506023	FALSE	FALSE
P47963	31.30767305	31.30801066	31.30692918	31.30801066	31.30767305	31.47994132	31.47286074	31.36681151	31.47286074	31.47994132	sp|P47963|RL13_MOUSE	P47963	RL13_MOUSE	Rpl13	211	Mus musculus	1:Experimental evidence at protein level	Large ribosomal subunit protein eL13	1	0.999	5	33	33	33		FALSE	0	-0.288558339	0.023891219	-0.13233356	0.208058384	0.081454483	FALSE	FALSE
P47964	28.27797862	28.64515761	28.62935584	28.64515761	28.27797862	28.5544488	28.41909235	28.45854542	28.41909235	28.5544488	sp|P47964|RL36_MOUSE	P47964	RL36_MOUSE	Rpl36	105	Mus musculus	1:Experimental evidence at protein level	Large ribosomal subunit protein eL36	1	0.999	4	5	5	5		FALSE	0	-0.27767598	0.357946315	0.040135168	0.846060019	0.758968784	FALSE	FALSE
P47968	25.51188811	25.39358475	25.45989796	25.39358475	25.51188811	25.93254431	25.63798706	25.6241434	25.63798706	25.93254431	sp|P47968|RPIA_MOUSE	P47968	RPIA_MOUSE	Rpia	303	Mus musculus	1:Experimental evidence at protein level	Ribose-5-phosphate isomerase	1	0.999	5	10	10	10		FALSE	0	-0.552942579	7.33E-05	-0.27643465	0.158548228	0.050041454	FALSE	FALSE
P48024	27.90483295	27.76684278	27.87515492	27.76684278	27.90483295	27.9604691	28.08122514	28.11954656	28.08122514	27.9604691	sp|P48024|EIF1_MOUSE	P48024	EIF1_MOUSE	Eif1	113	Mus musculus	1:Experimental evidence at protein level	Eukaryotic translation initiation factor 1	1	0.999	6	30	7	30		FALSE	0	-0.401333505	-0.008273265	-0.204803385	0.146167858	0.043869025	FALSE	FALSE
P48025	27.52917161	27.56148246	27.44924577	27.56148246	27.52917161	27.24415838	27.15433434	27.19121392	27.15433434	27.24415838	sp|P48025|KSYK_MOUSE	P48025	KSYK_MOUSE	Syk	629	Mus musculus	1:Experimental evidence at protein level	Tyrosine-protein kinase SYK	1	0.999	10	38	38	38		FALSE	0	0.153087314	0.480374808	0.316731061	0.046444105	0.004153075	FALSE	FALSE
P48036	32.67590213	32.47978975	32.42078521	32.47978975	32.67590213	32.59868535	32.71667033	32.64339802	32.71667033	32.59868535	sp|P48036|ANXA5_MOUSE	P48036	ANXA5_MOUSE	Anxa5	319	Mus musculus	1:Experimental evidence at protein level	Annexin A5	1	0.999	18	193	52	193		FALSE	0	-0.361305825	0.106454752	-0.127425536	0.38773346	0.220656488	FALSE	FALSE
P48193-2	25.77182593	25.61375507	25.10221249	25.61375507	25.77182593	26.11841391	26.2779955	26.23988459	26.2779955	26.11841391	sp|P48193-2|EPB41_MOUSE	P48193-2	EPB41_MOUSE	Epb41	804	Mus musculus		Isoform 2 of Protein 4.1	1	0.999	10	43	0	43	sp|P48193|EPB41_MOUSE	FALSE	0	-1.209295812	-0.223037854	-0.716166833	0.081071192	0.013468458	FALSE	FALSE
P48377	19.79857503	19.48934154	22.96747367	19.48934154	19.79857503	23.01914588	22.87168015	23.39886149	22.87168015	23.01914588	sp|P48377|RFX1_MOUSE	P48377	RFX1_MOUSE	Rfx1	963	Mus musculus	1:Experimental evidence at protein level	MHC class II regulatory factor RFX1	0.9739	0.999	1	2	2	2		TRUE	4	-4.915682823	0.226151302	-2.34476576	0.182756849	0.06605388	FALSE	FALSE
P48410	25.57970586	25.53549336	25.17077045	25.53549336	25.57970586	25.76187775	24.9857095	25.27827206	24.9857095	25.76187775	sp|P48410|ABCD1_MOUSE	P48410	ABCD1_MOUSE	Abcd1	736	Mus musculus	1:Experimental evidence at protein level	ATP-binding cassette sub-family D member 1	1	0.999	5	14	14	14		FALSE	0	-0.524216265	0.697623171	0.086703453	0.827785395	0.730566555	FALSE	FALSE
P48428	26.10540646	25.40095355	26.51685336	25.40095355	26.10540646	26.35081296	26.4026755	26.48829005	26.4026755	26.35081296	sp|P48428|TBCA_MOUSE	P48428	TBCA_MOUSE	Tbca	108	Mus musculus	1:Experimental evidence at protein level	Tubulin-specific chaperone A	0.9999	0.999	1	4	4	4		FALSE	0	-1.168570839	0.356194076	-0.406188381	0.398346138	0.229545054	FALSE	FALSE
P48453-2	24.41209054	25.35083777	22.45353542	25.35083777	24.41209054	25.29934275	25.32938276	25.30176173	25.32938276	25.29934275	sp|P48453-2|PP2BB_MOUSE	P48453-2	PP2BB_MOUSE	Ppp3cb	524	Mus musculus		Isoform 1 of Serine/threonine-protein phosphatase 2B catalytic subunit beta isoform	1	0.999	6	13	0	13	sp|P48453|PP2BB_MOUSE	TRUE	1	-3.194820773	0.7188051	-1.238007836	0.321695965	0.1651029	FALSE	FALSE
P48678	31.95072666	31.97176385	31.96761484	31.97176385	31.95072666	31.53758397	31.59155898	31.58990358	31.59155898	31.53758397	sp|P48678|LMNA_MOUSE	P48678	LMNA_MOUSE	Lmna	665	Mus musculus	1:Experimental evidence at protein level	Prelamin-A/C	1	0.999	31	256	27	258		FALSE	0	0.251566562	0.529139322	0.390352942	0.022997879	0.000775407	FALSE	FALSE
P48722	27.28523217	27.17736129	27.23202883	27.17736129	27.28523217	26.59427733	26.60939745	27.03871692	26.60939745	26.59427733	sp|P48722|HS74L_MOUSE	P48722	HS74L_MOUSE	Hspa4l	838	Mus musculus	1:Experimental evidence at protein level	Heat shock 70 kDa protein 4L	1	0.999	10	18	5	30		FALSE	0	0.11865266	0.849501069	0.484076865	0.094333924	0.019085823	FALSE	FALSE
P48725	23.62461697	22.59789886	22.86324421	22.59789886	23.62461697	25.42470324	24.18677348	23.54727505	24.18677348	25.42470324	sp|P48725|PCNT_MOUSE	P48725	PCNT_MOUSE	Pcnt	2898	Mus musculus	1:Experimental evidence at protein level	Pericentrin	1	0.999	3	4	0	4		TRUE	4	-2.807380447	0.092052637	-1.357663905	0.174746322	0.061090898	FALSE	FALSE
P48755	21.69585572	22.87967102	25.27505769	22.87967102	21.69585572	22.59780315	22.67559743	22.83969127	22.67559743	22.59780315	sp|P48755|FOSL1_MOUSE	P48755	FOSL1_MOUSE	Fosl1	273	Mus musculus	1:Experimental evidence at protein level	Fos-related antigen 1	0.9531	0.9982	1	2	2	2		TRUE	4	-1.838066368	2.996394759	0.579164195	0.706312736	0.565468232	FALSE	FALSE
P48758	26.44415691	26.56267763	26.44423414	26.56267763	26.44415691	26.69595613	26.75008704	26.81556692	26.75008704	26.69595613	sp|P48758|CBR1_MOUSE	P48758	CBR1_MOUSE	Cbr1	277	Mus musculus	1:Experimental evidence at protein level	Carbonyl reductase [NADPH] 1	1	0.999	9	25	23	25		FALSE	0	-0.448560825	-0.091800122	-0.270180473	0.075833694	0.011428322	FALSE	FALSE
P48771	29.49336319	29.70092352	29.41890532	29.70092352	29.49336319	29.24016157	29.41366331	29.49763138	29.41366331	29.24016157	sp|P48771|CX7A2_MOUSE	P48771	CX7A2_MOUSE	Cox7a2	83	Mus musculus	1:Experimental evidence at protein level	Cytochrome c oxidase subunit 7A2, mitochondrial	1	0.999	1	12	12	12		FALSE	0	-0.137161527	0.44498537	0.153911922	0.400950092	0.232581777	FALSE	FALSE
P48962	29.00696137	28.87075076	28.85566874	28.87075076	29.00696137	28.76515283	28.72603466	28.60943566	28.72603466	28.76515283	sp|P48962|ADT1_MOUSE	P48962	ADT1_MOUSE	Slc25a4	298	Mus musculus	1:Experimental evidence at protein level	ADP/ATP translocase 1	1	0.999	12	32	32	100		FALSE	0	0.00853507	0.413303403	0.210919237	0.146167858	0.04385874	FALSE	FALSE
P48999	24.58020554	22.84494405	24.61105925	22.84494405	24.58020554	24.99221176	24.99914921	24.80843123	24.99914921	24.99221176	sp|P48999|LOX5_MOUSE	P48999	LOX5_MOUSE	Alox5	674	Mus musculus	1:Experimental evidence at protein level	Polyunsaturated fatty acid 5-lipoxygenase	1	0.999	4	6	6	6		TRUE	1	-2.270276036	0.427887131	-0.921194453	0.288808401	0.139804304	FALSE	FALSE
P49138	27.53383219	27.54690058	27.57513411	27.54690058	27.53383219	26.78722485	26.69001322	26.79650754	26.69001322	26.78722485	sp|P49138|MAPK2_MOUSE	P49138	MAPK2_MOUSE	Mapkapk2	386	Mus musculus	1:Experimental evidence at protein level	MAP kinase-activated protein kinase 2	1	0.999	6	20	14	20		FALSE	0	0.638324138	0.94975671	0.794040424	0.009174909	4.45E-05	FALSE	FALSE
P49282-4	25.94090965	25.73404523	25.74234326	25.73404523	25.94090965	25.86992645	25.83066674	25.80035034	25.83066674	25.86992645	sp|P49282-4|NRAM2_MOUSE	P49282-4	NRAM2_MOUSE	Slc11a2	598	Mus musculus		Isoform 4 of Natural resistance-associated macrophage protein 2	1	0.999	4	12	0	12	sp|P49282|NRAM2_MOUSE	FALSE	0	-0.236314151	0.180550556	-0.027881797	0.836801532	0.745319781	FALSE	FALSE
P49312	30.13436709	30.05523129	30.09881328	30.05523129	30.13436709	29.98484137	29.86627896	29.87023348	29.86627896	29.98484137	sp|P49312|ROA1_MOUSE	P49312	ROA1_MOUSE	Hnrnpa1	320	Mus musculus	1:Experimental evidence at protein level	Heterogeneous nuclear ribonucleoprotein A1	1	0.999	10	61	1	61		FALSE	0	0.021536888	0.356501677	0.189019282	0.126553448	0.033710205	FALSE	FALSE
P49442	23.03825534	22.80177079	22.60090991	22.80177079	23.03825534	24.01390073	24.18864498	24.27386047	24.18864498	24.01390073	sp|P49442|INPP_MOUSE	P49442	INPP_MOUSE	Inpp1	396	Mus musculus	1:Experimental evidence at protein level	Inositol polyphosphate 1-phosphatase	1	0.999	2	3	3	3		TRUE	3	-1.707943113	-0.982370307	-1.34515671	0.014299979	0.000209618	TRUE	TRUE
P49443	22.74832702	22.68293384	23.26537867	22.68293384	22.74832702	24.86129936	25.17570532	22.70359568	25.17570532	24.86129936	sp|P49443|PPM1A_MOUSE	P49443	PPM1A_MOUSE	Ppm1a	382	Mus musculus	1:Experimental evidence at protein level	Protein phosphatase 1A	1	0.999	3	4	4	4		TRUE	4	-3.179222933	0.48324904	-1.347986946	0.259107517	0.117201947	FALSE	FALSE
P49446-2	22.29324332	22.5530235	21.9363662	22.5530235	22.29324332	22.40241891	22.9377214	22.65297043	22.9377214	22.40241891	sp|P49446-2|PTPRE_MOUSE	P49446-2	PTPRE_MOUSE	Ptpre	642	Mus musculus		Isoform 2 of Receptor-type tyrosine-protein phosphatase epsilon	1	0.999	3	5	0	5	sp|P49446-3|PTPRE_MOUSE, sp|P49446|PTPRE_MOUSE	TRUE	3	-0.959985185	0.153000041	-0.403492572	0.265891037	0.121558931	FALSE	FALSE
P49586	26.28820371	26.23193951	26.27896082	26.23193951	26.28820371	26.63608347	26.29248116	26.48891739	26.29248116	26.63608347	sp|P49586|PCY1A_MOUSE	P49586	PCY1A_MOUSE	Pcyt1a	367	Mus musculus	1:Experimental evidence at protein level	Choline-phosphate cytidylyltransferase A	1	0.999	5	10	3	10		FALSE	0	-0.472245291	0.059993311	-0.20612599	0.237774832	0.103248331	FALSE	FALSE
P49615	25.03671291	25.68431973	25.41186381	25.68431973	25.03671291	25.10426841	25.21430474	25.45824601	25.21430474	25.10426841	sp|P49615|CDK5_MOUSE	P49615	CDK5_MOUSE	Cdk5	292	Mus musculus	1:Experimental evidence at protein level	Cyclin-dependent kinase 5	1	0.999	6	12	12	15		FALSE	0	-0.390263571	0.62764843	0.118692429	0.713719616	0.575533289	FALSE	FALSE
P49710	30.25393864	30.10640799	30.24382205	30.10640799	30.25393864	30.34323669	30.33651037	30.27136386	30.33651037	30.34323669	sp|P49710|HCLS1_MOUSE	P49710	HCLS1_MOUSE	Hcls1	486	Mus musculus	1:Experimental evidence at protein level	Hematopoietic lineage cell-specific protein	1	0.999	8	94	94	94		FALSE	0	-0.294519812	0.063224979	-0.115647416	0.312413482	0.157683024	FALSE	FALSE
P49717	26.33353482	26.10834148	25.94265786	26.10834148	26.33353482	26.94431717	26.97793547	26.75157552	26.97793547	26.94431717	sp|P49717|MCM4_MOUSE	P49717	MCM4_MOUSE	Mcm4	862	Mus musculus	1:Experimental evidence at protein level	DNA replication licensing factor MCM4	1	0.999	15	32	32	32		FALSE	0	-1.095594742	-0.430601259	-0.763098001	0.032314082	0.001964517	FALSE	FALSE
P49718	27.05728331	27.19300069	27.10102173	27.19300069	27.05728331	27.58974406	27.74437933	27.66387012	27.74437933	27.58974406	sp|P49718|MCM5_MOUSE	P49718	MCM5_MOUSE	Mcm5	734	Mus musculus	1:Experimental evidence at protein level	DNA replication licensing factor MCM5	1	0.999	14	44	44	44		FALSE	0	-0.739166935	-0.358624909	-0.548895922	0.021580717	0.000689039	FALSE	FALSE
P49722	28.17962334	27.97420652	27.87503095	27.97420652	28.17962334	28.16098837	28.24239101	28.25471234	28.24239101	28.16098837	sp|P49722|PSA2_MOUSE	P49722	PSA2_MOUSE	Psma2	234	Mus musculus	1:Experimental evidence at protein level	Proteasome subunit alpha type-2	1	0.999	6	54	54	54		FALSE	0	-0.462761323	0.043274043	-0.20974364	0.214759465	0.086397486	FALSE	FALSE
P49769	25.38335968	25.19730325	25.2091865	25.19730325	25.38335968	24.84007466	24.84444526	24.89434559	24.84444526	24.84007466	sp|P49769|PSN1_MOUSE	P49769	PSN1_MOUSE	Psen1	467	Mus musculus	1:Experimental evidence at protein level	Presenilin-1	1	0.999	3	15	6	15		FALSE	0	0.208959509	0.598363097	0.403661303	0.040801305	0.003082304	FALSE	FALSE
P49962	25.71242509	25.69192175	25.54546521	25.69192175	25.71242509	25.94198545	27.25926283	25.54304209	27.25926283	25.94198545	sp|P49962|SRP09_MOUSE	P49962	SRP09_MOUSE	Srp9	86	Mus musculus	1:Experimental evidence at protein level	Signal recognition particle 9 kDa protein	1	0.999	3	3	3	3		FALSE	0	-1.797608804	0.601289921	-0.598159442	0.426670902	0.256547459	FALSE	FALSE
P50096	26.19480524	26.11084759	26.17648393	26.11084759	26.19480524	25.92320487	25.96141967	26.03760878	25.96141967	25.92320487	sp|P50096|IMDH1_MOUSE	P50096	IMDH1_MOUSE	Impdh1	514	Mus musculus	1:Experimental evidence at protein level	Inosine-5'-monophosphate dehydrogenase 1	1	0.999	8	26	26	26		FALSE	0	0.023181519	0.350087441	0.18663448	0.124112549	0.032400218	FALSE	FALSE
P50136	25.86087016	25.52817424	24.25628371	25.52817424	25.86087016	24.6615611	25.4169306	25.67597802	25.4169306	24.6615611	sp|P50136|ODBA_MOUSE	P50136	ODBA_MOUSE	Bckdha	442	Mus musculus	1:Experimental evidence at protein level	2-oxoisovalerate dehydrogenase subunit alpha, mitochondrial	1	0.999	3	11	11	11		FALSE	0	-1.360273773	1.287512698	-0.036380538	0.967638218	0.946509108	FALSE	FALSE
P50171-2	22.80627205	23.39605106	24.85948408	23.39605106	22.80627205	23.87873404	22.41232934	24.46707662	22.41232934	23.87873404	sp|P50171-2|DHB8_MOUSE	P50171-2	DHB8_MOUSE	Hsd17b8	274	Mus musculus		Isoform Long of (3R)-3-hydroxyacyl-CoA dehydrogenase	0.9739	0.999	1	1	0	1	sp|P50171|DHB8_MOUSE	TRUE	3	-1.878511775	2.080956555	0.10122239	0.940850331	0.900716997	FALSE	FALSE
P50247	28.54074979	28.59675029	28.60953588	28.59675029	28.54074979	28.85185672	28.76280578	28.64674492	28.76280578	28.85185672	sp|P50247|SAHH_MOUSE	P50247	SAHH_MOUSE	Ahcy	432	Mus musculus	1:Experimental evidence at protein level	Adenosylhomocysteinase	1	0.999	13	63	62	63		FALSE	0	-0.366869125	0.023954816	-0.171457154	0.196191266	0.073831273	FALSE	FALSE
P50396	27.01961957	27.08633565	27.01483522	27.08633565	27.01961957	26.92997631	26.99665312	26.9891307	26.99665312	26.92997631	sp|P50396|GDIA_MOUSE	P50396	GDIA_MOUSE	Gdi1	447	Mus musculus	1:Experimental evidence at protein level	Rab GDP dissociation inhibitor alpha	1	0.999	18	41	41	87		FALSE	0	-0.081703858	0.218390732	0.068343437	0.465960632	0.294929871	FALSE	FALSE
P50428	19.02060672	22.23989757	17.63569963	22.23989757	19.02060672	22.67633829	22.17387489	22.76681129	22.17387489	22.67633829	sp|P50428|ARSA_MOUSE	P50428	ARSA_MOUSE	Arsa	506	Mus musculus	1:Experimental evidence at protein level	Arylsulfatase A	0.9998	0.9976	2	3	3	3		TRUE	4	-6.057712837	0.243832466	-2.906940185	0.178649622	0.063857079	FALSE	FALSE
P50429-2	25.36680777	26.21846021	26.32497241	26.21846021	25.36680777	26.51146337	25.79841613	25.47592177	25.79841613	26.51146337	sp|P50429-2|ARSB_MOUSE	P50429-2	ARSB_MOUSE	Arsb	431	Mus musculus		Isoform 2 of Arylsulfatase B	1	0.999	3	8	0	8	sp|P50429|ARSB_MOUSE	FALSE	0	-0.952565103	1.035524519	0.041479708	0.952704605	0.918879333	FALSE	FALSE
P50431	22.90927733	23.4946699	22.56154946	23.4946699	22.90927733	24.10576339	22.630328	24.57520176	22.630328	24.10576339	sp|P50431|GLYC_MOUSE	P50431	GLYC_MOUSE	Shmt1	478	Mus musculus	1:Experimental evidence at protein level	Serine hydroxymethyltransferase, cytosolic	1	0.999	3	3	3	9		TRUE	3	-2.265707354	0.701843046	-0.781932154	0.402589537	0.233944112	FALSE	FALSE
P50516	29.59609886	29.46136479	29.52723345	29.46136479	29.59609886	29.58724221	29.65867653	29.66080417	29.65867653	29.58724221	sp|P50516|VATA_MOUSE	P50516	VATA_MOUSE	Atp6v1a	617	Mus musculus	1:Experimental evidence at protein level	V-type proton ATPase catalytic subunit A	1	0.999	20	166	27	166		FALSE	0	-0.275793062	0.061109186	-0.107341938	0.31961538	0.162624224	FALSE	FALSE
P50518	29.5067273	29.59017777	29.6697271	29.59017777	29.5067273	29.23991386	29.40211298	29.58318	29.40211298	29.23991386	sp|P50518|VATE1_MOUSE	P50518	VATE1_MOUSE	Atp6v1e1	226	Mus musculus	1:Experimental evidence at protein level	V-type proton ATPase subunit E 1	1	0.999	7	36	27	36		FALSE	0	-0.103103306	0.464053526	0.18047511	0.319879406	0.163060657	FALSE	FALSE
P50543	28.57829978	29.00369289	29.22534323	29.00369289	28.57829978	28.81693618	29.43795598	29.3064293	29.43795598	28.81693618	sp|P50543|S10AB_MOUSE	P50543	S10AB_MOUSE	S100a11	98	Mus musculus	1:Experimental evidence at protein level	Protein S100-A11	1	0.999	2	28	28	28		FALSE	0	-0.878034022	0.375376987	-0.251328518	0.517570372	0.350417847	FALSE	FALSE
P50544	27.81099655	27.86211754	27.92268992	27.86211754	27.81099655	28.06423704	28.06772484	28.15575675	28.06772484	28.06423704	sp|P50544|ACADV_MOUSE	P50544	ACADV_MOUSE	Acadvl	656	Mus musculus	1:Experimental evidence at protein level	Very long-chain specific acyl-CoA dehydrogenase, mitochondrial	1	0.999	11	30	30	30		FALSE	0	-0.396605384	-0.064671026	-0.230638205	0.086884412	0.015948355	FALSE	FALSE
P50580	30.71569058	30.76417082	30.67451072	30.76417082	30.71569058	30.87408298	30.68172997	30.69442665	30.68172997	30.87408298	sp|P50580|PA2G4_MOUSE	P50580	PA2G4_MOUSE	Pa2g4	394	Mus musculus	1:Experimental evidence at protein level	Proliferation-associated protein 2G4	1	0.999	14	101	18	101		FALSE	0	-0.23468346	0.1707718	-0.03195583	0.808694294	0.702520893	FALSE	FALSE
P50637	22.49735216	22.07818811	22.54588171	22.07818811	22.49735216	21.41621433	22.56419334	22.80037078	22.56419334	21.41621433	sp|P50637|TSPO_MOUSE	P50637	TSPO_MOUSE	Tspo	169	Mus musculus	1:Experimental evidence at protein level	Translocator protein	1	0.999	3	11	11	11		FALSE	0	-0.929970365	1.157066053	0.113547844	0.868171463	0.791222421	FALSE	FALSE
P51125-2	26.31246754	26.43273673	26.40974622	26.43273673	26.31246754	26.44906412	26.58107666	26.31330129	26.58107666	26.44906412	sp|P51125-2|ICAL_MOUSE	P51125-2	ICAL_MOUSE	Cast	769	Mus musculus		Isoform 2 of Calpastatin	1	0.999	8	19	0	19	sp|P51125-3|ICAL_MOUSE, sp|P51125-6|ICAL_MOUSE, sp|P51125-7|ICAL_MOUSE, sp|P51125|ICAL_MOUSE	FALSE	0	-0.299001428	0.173340379	-0.062830525	0.673815446	0.525034334	FALSE	FALSE
P51150	30.44067961	30.21668873	30.31949186	30.21668873	30.44067961	30.2338787	30.23909138	30.13427073	30.23909138	30.2338787	sp|P51150|RAB7A_MOUSE	P51150	RAB7A_MOUSE	Rab7a	207	Mus musculus	1:Experimental evidence at protein level	Ras-related protein Rab-7a	1	0.999	11	79	79	79		FALSE	0	-0.089895353	0.336308285	0.123206466	0.36106077	0.197730343	FALSE	FALSE
P51174	29.38534688	29.16549005	29.0777697	29.16549005	29.38534688	29.31986339	29.28122882	29.34747107	29.28122882	29.31986339	sp|P51174|ACADL_MOUSE	P51174	ACADL_MOUSE	Acadl	430	Mus musculus	1:Experimental evidence at protein level	Long-chain specific acyl-CoA dehydrogenase, mitochondrial	1	0.999	12	55	55	55		FALSE	0	-0.35788733	0.144582896	-0.106652217	0.494661902	0.325478687	FALSE	FALSE
P51175	21.75728399	23.49332397	23.61253012	23.49332397	21.75728399	24.5848139	24.59262926	22.84191066	24.59262926	24.5848139	sp|P51175|PPOX_MOUSE	P51175	PPOX_MOUSE	Ppox	477	Mus musculus	1:Experimental evidence at protein level	Protoporphyrinogen oxidase	0.927	0.9971	1	1	1	1		TRUE	3	-2.968323907	0.864180086	-1.052071911	0.384809076	0.217638458	FALSE	FALSE
P51410	30.50418943	30.34096765	30.43651864	30.34096765	30.50418943	30.48741503	30.92027088	30.86234952	30.92027088	30.48741503	sp|P51410|RL9_MOUSE	P51410	RL9_MOUSE	Rpl9	192	Mus musculus	1:Experimental evidence at protein level	Large ribosomal subunit protein uL6	1	0.999	8	72	72	72		FALSE	0	-0.683615293	0.024708822	-0.329453235	0.176884573	0.062323091	FALSE	FALSE
P51432	25.01742301	25.47818823	25.07701126	25.47818823	25.01742301	24.48299033	24.97849585	25.06980506	24.97849585	24.48299033	sp|P51432|PLCB3_MOUSE	P51432	PLCB3_MOUSE	Plcb3	1234	Mus musculus	1:Experimental evidence at protein level	1-phosphatidylinositol 4,5-bisphosphate phosphodiesterase beta-3	1	0.999	8	16	16	16		FALSE	0	-0.201356503	0.895577346	0.347110422	0.321678906	0.164988824	FALSE	FALSE
P51569	25.45539985	25.29578981	25.23299687	25.29578981	25.45539985	25.48825609	25.17290235	25.263298	25.17290235	25.48825609	sp|P51569|AGAL_MOUSE	P51569	AGAL_MOUSE	Gla	419	Mus musculus	1:Experimental evidence at protein level	Alpha-galactosidase A	1	0.999	5	8	8	8		FALSE	0	-0.273898418	0.313718472	0.019910027	0.922475353	0.868752651	FALSE	FALSE
P51660	27.46544447	27.37878539	27.33278793	27.37878539	27.46544447	27.82975815	27.59296748	27.4930851	27.59296748	27.82975815	sp|P51660|DHB4_MOUSE	P51660	DHB4_MOUSE	Hsd17b4	735	Mus musculus	1:Experimental evidence at protein level	Peroxisomal multifunctional enzyme type 2	1	0.999	14	46	46	46		FALSE	0	-0.524582618	0.032053991	-0.246264314	0.193299894	0.072086295	FALSE	FALSE
P51807	26.06438228	26.07275184	25.90099225	26.07275184	26.06438228	26.38552343	26.50598923	26.22050778	26.50598923	26.38552343	sp|P51807|DYLT1_MOUSE	P51807	DYLT1_MOUSE	Dynlt1	113	Mus musculus	1:Experimental evidence at protein level	Dynein light chain Tctex-type 1	1	0.999	4	25	25	25		FALSE	0	-0.621747087	-0.094182295	-0.357964691	0.090213676	0.017443615	FALSE	FALSE
P51855	24.32821349	24.65162963	24.51909066	24.65162963	24.32821349	24.40349605	24.77437487	24.34662018	24.77437487	24.40349605	sp|P51855|GSHB_MOUSE	P51855	GSHB_MOUSE	Gss	474	Mus musculus	1:Experimental evidence at protein level	Glutathione synthetase	0.9998	0.999	2	5	5	5		FALSE	0	-0.405523577	0.388485364	-0.008519107	0.975912575	0.958214033	FALSE	FALSE
P51859	29.57218371	29.69840328	29.53914971	29.69840328	29.57218371	29.76411442	29.66090239	29.70173477	29.66090239	29.76411442	sp|P51859|HDGF_MOUSE	P51859	HDGF_MOUSE	Hdgf	237	Mus musculus	1:Experimental evidence at protein level	Hepatoma-derived growth factor	1	0.999	7	46	46	46		FALSE	0	-0.291236162	0.079892904	-0.105671629	0.367454126	0.203484175	FALSE	FALSE
P51863	29.18300151	29.00227509	28.99881937	29.00227509	29.18300151	28.83455621	28.95107773	28.90494179	28.95107773	28.83455621	sp|P51863|VA0D1_MOUSE	P51863	VA0D1_MOUSE	Atp6v0d1	351	Mus musculus	1:Experimental evidence at protein level	V-type proton ATPase subunit d 1	1	0.999	11	46	46	46		FALSE	0	-0.042291268	0.371304761	0.164506747	0.227354256	0.096389849	FALSE	FALSE
P51881	31.96041147	31.91043321	31.81801044	31.91043321	31.96041147	31.58130358	31.58732876	31.62353738	31.58732876	31.58130358	sp|P51881|ADT2_MOUSE	P51881	ADT2_MOUSE	Slc25a5	298	Mus musculus	1:Experimental evidence at protein level	ADP/ATP translocase 2	1	0.999	12	159	91	159		FALSE	0	0.133319428	0.464470844	0.298895136	0.054262796	0.005585672	FALSE	FALSE
P51908	22.35431095	25.72458827	25.47492352	25.72458827	22.35431095	22.58485103	25.40506185	25.6599997	25.40506185	22.58485103	sp|P51908|ABEC1_MOUSE	P51908	ABEC1_MOUSE	Apobec1	229	Mus musculus	1:Experimental evidence at protein level	C->U-editing enzyme APOBEC-1	1	0.999	3	5	5	5		TRUE	2	-3.385768203	3.321708311	-0.032029946	0.987954416	0.981393288	FALSE	FALSE
P51912	28.48585596	28.52592901	28.5637216	28.52592901	28.48585596	28.16770954	28.6001282	28.45963523	28.6001282	28.16770954	sp|P51912|AAAT_MOUSE	P51912	AAAT_MOUSE	Slc1a5	553	Mus musculus	1:Experimental evidence at protein level	Neutral amino acid transporter B(0)	1	0.999	5	23	23	23		FALSE	0	-0.207883659	0.439906054	0.116011197	0.563754243	0.400027915	FALSE	FALSE
P52293	24.72785607	22.23913217	24.75455308	22.23913217	24.72785607	25.67172872	25.49488073	25.6391806	25.49488073	25.67172872	sp|P52293|IMA1_MOUSE	P52293	IMA1_MOUSE	Kpna2	529	Mus musculus	1:Experimental evidence at protein level	Importin subunit alpha-1	1	0.999	5	11	11	11		TRUE	1	-3.611167459	0.221668311	-1.694749574	0.193477724	0.072202032	FALSE	FALSE
P52332	22.46072555	23.35672771	22.38171378	23.35672771	22.46072555	25.00250688	22.05119433	22.69054657	22.05119433	25.00250688	sp|P52332|JAK1_MOUSE	P52332	JAK1_MOUSE	Jak1	1153	Mus musculus	1:Experimental evidence at protein level	Tyrosine-protein kinase JAK1	1	0.999	2	2	2	2		TRUE	4	-2.690646331	1.6605925	-0.515026915	0.709526497	0.569977224	FALSE	FALSE
P52431	23.80401903	24.44551582	22.70037066	24.44551582	23.80401903	24.58260407	24.19024457	23.58871932	24.19024457	24.58260407	sp|P52431|DPOD1_MOUSE	P52431	DPOD1_MOUSE	Pold1	1105	Mus musculus	1:Experimental evidence at protein level	DNA polymerase delta catalytic subunit	1	0.999	6	7	7	7		TRUE	2	-1.817180557	0.876072252	-0.470554153	0.57382126	0.410811423	FALSE	FALSE
P52432	25.61635354	25.54839286	25.65328431	25.54839286	25.61635354	25.6200559	25.65348069	25.60926307	25.65348069	25.6200559	sp|P52432|RPAC1_MOUSE	P52432	RPAC1_MOUSE	Polr1c	346	Mus musculus	1:Experimental evidence at protein level	DNA-directed RNA polymerases I and III subunit RPAC1	1	0.999	3	13	13	13		FALSE	0	-0.17412103	0.130941723	-0.021589653	0.827888042	0.731252072	FALSE	FALSE
P52479-2	24.8045669	24.75308471	24.71382132	24.75308471	24.8045669	25.10108539	25.21454813	25.17855681	25.21454813	25.10108539	sp|P52479-2|UBP10_MOUSE	P52479-2	UBP10_MOUSE	Usp10	793	Mus musculus		Isoform 2 of Ubiquitin carboxyl-terminal hydrolase 10	1	0.999	6	15	0	15	sp|P52479|UBP10_MOUSE	FALSE	0	-0.571515242	-0.243629694	-0.407572468	0.028503845	0.001368767	FALSE	FALSE
P52480-2	29.45079694	29.43085449	29.36827838	29.43085449	29.45079694	29.04972129	29.21048303	29.22704682	29.21048303	29.04972129	sp|P52480-2|KPYM_MOUSE	P52480-2	KPYM_MOUSE	Pkm	531	Mus musculus		Isoform M1 of Pyruvate kinase PKM	1	0.999	30	21	21	663		FALSE	0	0.06092022	0.447532223	0.254226221	0.095107469	0.019603649	FALSE	FALSE
P52480	33.81664855	33.62873899	33.75196824	33.62873899	33.81664855	33.85074625	33.96243792	33.93681683	33.96243792	33.85074625	sp|P52480|KPYM_MOUSE	P52480	KPYM_MOUSE	Pkm	531	Mus musculus	1:Experimental evidence at protein level	Pyruvate kinase PKM	1	0.999	32	705	63	705		FALSE	0	-0.382371936	0.013941786	-0.184215075	0.176884573	0.06244048	FALSE	FALSE
P52503	26.93866744	26.75155121	26.89089583	26.75155121	26.93866744	26.83155215	26.84445168	26.87347556	26.84445168	26.83155215	sp|P52503|NDUS6_MOUSE	P52503	NDUS6_MOUSE	Ndufs6	116	Mus musculus	1:Experimental evidence at protein level	NADH dehydrogenase [ubiquinone] iron-sulfur protein 6, mitochondrial	1	0.999	2	7	7	7		FALSE	0	-0.175709292	0.196799352	0.01054503	0.934403	0.890147285	FALSE	FALSE
P52633	25.79357404	25.22379772	25.52518432	25.22379772	25.79357404	25.63211493	26.02310729	25.7261221	26.02310729	25.63211493	sp|P52633|STAT6_MOUSE	P52633	STAT6_MOUSE	Stat6	837	Mus musculus	1:Experimental evidence at protein level	Signal transducer and transcription activator 6	1	0.999	4	16	16	16		FALSE	0	-0.761004857	0.201812701	-0.279596078	0.358622223	0.196021787	FALSE	FALSE
P52825	25.00362857	25.17622749	25.03092101	25.17622749	25.00362857	24.62360993	24.61941984	24.68706113	24.61941984	24.62360993	sp|P52825|CPT2_MOUSE	P52825	CPT2_MOUSE	Cpt2	658	Mus musculus	1:Experimental evidence at protein level	Carnitine O-palmitoyltransferase 2, mitochondrial	1	0.999	5	12	12	12		FALSE	0	0.240025391	0.613765386	0.426895389	0.032314082	0.002005702	FALSE	FALSE
P52875	27.49498995	27.54563583	27.42788659	27.54563583	27.49498995	27.30345998	27.26338398	27.38302395	27.26338398	27.30345998	sp|P52875|TM165_MOUSE	P52875	TM165_MOUSE	Tmem165	323	Mus musculus	1:Experimental evidence at protein level	Putative divalent cation/proton antiporter TMEM165	1	0.999	3	23	23	23		FALSE	0	-0.000191073	0.345954052	0.172881489	0.158659459	0.050172938	FALSE	FALSE
P53026	30.78445393	30.79026417	30.71072584	30.79026417	30.78445393	30.84351301	30.96734387	30.90569402	30.96734387	30.84351301	sp|P53026|RL10A_MOUSE	P53026	RL10A_MOUSE	Rpl10a	217	Mus musculus	1:Experimental evidence at protein level	Large ribosomal subunit protein uL1	1	0.999	10	67	67	67		FALSE	0	-0.309583466	0.022178831	-0.143702318	0.199695897	0.076532141	FALSE	FALSE
P53395	26.43891251	26.36643308	26.43801539	26.36643308	26.43891251	26.62297152	26.73928958	26.51546284	26.73928958	26.62297152	sp|P53395|ODB2_MOUSE	P53395	ODB2_MOUSE	Dbt	482	Mus musculus	1:Experimental evidence at protein level	Lipoamide acyltransferase component of branched-chain alpha-keto acid dehydrogenase complex, mitochondrial	1	0.999	11	58	58	58		FALSE	0	-0.417059439	-0.005849205	-0.211454322	0.150297997	0.045761229	FALSE	FALSE
P53564-2	24.4202612	24.44976226	23.95258521	24.44976226	24.4202612	25.83334866	25.43895704	25.53288939	25.43895704	25.83334866	sp|P53564-2|CUX1_MOUSE	P53564-2	CUX1_MOUSE	Cux1	1413	Mus musculus		Isoform 2 of Homeobox protein cut-like 1	1	0.999	9	16	0	16	sp|P53564-3|CUX1_MOUSE, sp|P53564|CUX1_MOUSE	FALSE	0	-1.804081262	-0.850976351	-1.327528806	0.023171545	0.000810856	TRUE	TRUE
P53569	25.0868698	25.24964024	25.2690576	25.24964024	25.0868698	25.26394568	25.38945043	25.22164745	25.38945043	25.26394568	sp|P53569|CEBPZ_MOUSE	P53569	CEBPZ_MOUSE	Cebpz	1052	Mus musculus	1:Experimental evidence at protein level	CCAAT/enhancer-binding protein zeta	1	0.999	8	20	5	20		FALSE	0	-0.309243702	0.129593097	-0.089825302	0.509400871	0.34137253	FALSE	FALSE
P53702	24.78418761	25.16997071	25.26453194	25.16997071	24.78418761	25.85749784	25.39264288	25.47958922	25.39264288	25.85749784	sp|P53702|CCHL_MOUSE	P53702	CCHL_MOUSE	Hccs	272	Mus musculus	1:Experimental evidence at protein level	Holocytochrome c-type synthase	1	0.999	5	8	8	8		FALSE	0	-0.990355623	-0.017004161	-0.503679892	0.148427084	0.044850381	FALSE	FALSE
P53762-2	22.02946457	22.62911523	22.11075012	22.62911523	22.02946457	23.48953939	22.9523529	22.98936201	22.9523529	23.48953939	sp|P53762-2|ARNT_MOUSE	P53762-2	ARNT_MOUSE	Arnt	771	Mus musculus		Isoform Short of Aryl hydrocarbon receptor nuclear translocator	0.9739	0.999	1	1	0	1	sp|P53762|ARNT_MOUSE	TRUE	3	-1.486432263	-0.28818399	-0.887308127	0.078672587	0.012480867	FALSE	FALSE
P53810	27.89520184	28.06848014	27.81315283	28.06848014	27.89520184	27.97515639	28.12628729	28.21002635	28.12628729	27.97515639	sp|P53810|PIPNA_MOUSE	P53810	PIPNA_MOUSE	Pitpna	271	Mus musculus	1:Experimental evidence at protein level	Phosphatidylinositol transfer protein alpha isoform	1	0.999	9	34	30	34		FALSE	0	-0.44607106	0.089647577	-0.178211742	0.299769246	0.148161811	FALSE	FALSE
P53811	26.91658511	27.06217793	26.94294961	27.06217793	26.91658511	27.2206269	27.18972278	27.10983767	27.18972278	27.2206269	sp|P53811|PIPNB_MOUSE	P53811	PIPNB_MOUSE	Pitpnb	271	Mus musculus	1:Experimental evidence at protein level	Phosphatidylinositol transfer protein beta isoform	1	0.999	5	11	11	15		FALSE	0	-0.382789029	-0.016194102	-0.199491566	0.135514322	0.038070285	FALSE	FALSE
P53986	21.99597903	23.48162081	23.78022922	23.48162081	21.99597903	27.23312827	27.26516619	27.14678291	27.26516619	27.23312827	sp|P53986|MOT1_MOUSE	P53986	MOT1_MOUSE	Slc16a1	493	Mus musculus	1:Experimental evidence at protein level	Monocarboxylate transporter 1	1	0.999	5	11	11	11		TRUE	3	-5.400620618	-2.857544922	-4.12908277	0.01840003	0.00039479	TRUE	TRUE
P53994	29.15129966	29.09601311	29.12576077	29.09601311	29.15129966	29.06031761	28.91537129	28.97115927	28.91537129	29.06031761	sp|P53994|RAB2A_MOUSE	P53994	RAB2A_MOUSE	Rab2a	212	Mus musculus	1:Experimental evidence at protein level	Ras-related protein Rab-2A	1	0.999	10	59	35	59		FALSE	0	-0.025434275	0.309584514	0.14207512	0.20755494	0.08116644	FALSE	FALSE
P53995	21.79138597	21.94429806	22.05338834	21.94429806	21.79138597	22.94147692	22.22801908	23.01715415	22.22801908	22.94147692	sp|P53995|APC1_MOUSE	P53995	APC1_MOUSE	Anapc1	1944	Mus musculus	1:Experimental evidence at protein level	Anaphase-promoting complex subunit 1	1	0.999	4	6	6	6		TRUE	2	-1.414214505	-0.184170677	-0.799192591	0.09784317	0.0204897	FALSE	FALSE
P53996-2	24.19743149	22.49232083	21.53081914	22.49232083	24.19743149	26.99826727	26.70778418	26.20356532	26.70778418	26.99826727	sp|P53996-2|CNBP_MOUSE	P53996-2	CNBP_MOUSE	Cnbp	170	Mus musculus		Isoform 2 of CCHC-type zinc finger nucleic acid binding protein	1	0.999	2	4	0	10	sp|P53996-3|CNBP_MOUSE	TRUE	2	-5.761879327	-2.030817551	-3.896348439	0.040442222	0.002984146	TRUE	TRUE
P53996	26.53307921	26.71483725	26.67191321	26.71483725	26.53307921	26.99558292	27.30904316	27.05672998	27.30904316	26.99558292	sp|P53996|CNBP_MOUSE	P53996	CNBP_MOUSE	Cnbp	178	Mus musculus	1:Experimental evidence at protein level	CCHC-type zinc finger nucleic acid binding protein	0.9973	0.999	2	11	5	11		FALSE	0	-0.7656334	-0.195384192	-0.480508796	0.061663458	0.007434266	FALSE	FALSE
P54071	28.84802802	28.83756576	28.97362354	28.83756576	28.84802802	28.85058518	28.89299641	28.82377548	28.89299641	28.85058518	sp|P54071|IDHP_MOUSE	P54071	IDHP_MOUSE	Idh2	452	Mus musculus	1:Experimental evidence at protein level	Isocitrate dehydrogenase [NADP], mitochondrial	1	0.999	16	68	62	75		FALSE	0	-0.141206362	0.202446531	0.030620084	0.782837035	0.666584521	FALSE	FALSE
P54103	25.27955263	25.02731699	24.82654732	25.02731699	25.27955263	25.13515079	25.07008081	24.99839313	25.07008081	25.13515079	sp|P54103|DNJC2_MOUSE	P54103	DNJC2_MOUSE	Dnajc2	621	Mus musculus	1:Experimental evidence at protein level	DnaJ homolog subfamily C member 2	1	0.999	7	17	17	17		FALSE	0	-0.363144109	0.316338917	-0.023402596	0.921703853	0.866613508	FALSE	FALSE
P54116	28.95688189	28.82424665	28.88684212	28.82424665	28.95688189	28.71977974	28.89751083	28.77095903	28.89751083	28.71977974	sp|P54116|STOM_MOUSE	P54116	STOM_MOUSE	Stom	284	Mus musculus	1:Experimental evidence at protein level	Stomatin	1	0.999	8	78	78	78		FALSE	0	-0.10595549	0.292436201	0.093240355	0.45421453	0.28323571	FALSE	FALSE
P54227	28.66170874	28.79816859	28.86223637	28.79816859	28.66170874	29.18633297	29.10579535	29.29063158	29.10579535	29.18633297	sp|P54227|STMN1_MOUSE	P54227	STMN1_MOUSE	Stmn1	149	Mus musculus	1:Experimental evidence at protein level	Stathmin	1	0.999	3	14	10	14		FALSE	0	-0.645325461	-0.195105331	-0.420215396	0.050207316	0.004847603	FALSE	FALSE
P54276	23.24111324	23.54430086	23.58834796	23.54430086	23.24111324	23.77199605	23.70807856	23.63493942	23.70807856	23.77199605	sp|P54276|MSH6_MOUSE	P54276	MSH6_MOUSE	Msh6	1358	Mus musculus	1:Experimental evidence at protein level	DNA mismatch repair protein Msh6	1	0.999	5	10	10	10		FALSE	0	-0.543623793	0.049455817	-0.247083988	0.213691334	0.085207699	FALSE	FALSE
P54310-2	22.92047289	23.64323476	22.69245702	23.64323476	22.92047289	23.57719046	23.76528984	23.89972873	23.76528984	23.57719046	sp|P54310-2|LIPS_MOUSE	P54310-2	LIPS_MOUSE	Lipe	802	Mus musculus		Isoform 2 of Hormone-sensitive lipase	1	0.999	4	5	0	5	sp|P54310|LIPS_MOUSE	TRUE	2	-1.364085688	0.04005611	-0.662014789	0.172649563	0.059852147	FALSE	FALSE
P54726	26.05541335	26.12635678	26.05384702	26.12635678	26.05541335	26.22328248	26.21741093	26.29319406	26.21741093	26.22328248	sp|P54726|RD23A_MOUSE	P54726	RD23A_MOUSE	Rad23a	363	Mus musculus	1:Experimental evidence at protein level	UV excision repair protein RAD23 homolog A	1	0.999	5	17	17	18		FALSE	0	-0.319367279	-0.012812926	-0.166090103	0.135744258	0.038625569	FALSE	FALSE
P54728	28.41825231	28.13129367	28.23221567	28.13129367	28.41825231	28.5488553	28.72144365	28.74989949	28.72144365	28.5488553	sp|P54728|RD23B_MOUSE	P54728	RD23B_MOUSE	Rad23b	416	Mus musculus	1:Experimental evidence at protein level	UV excision repair protein RAD23 homolog B	1	0.999	7	40	39	40		FALSE	0	-0.68667551	-0.138949011	-0.41281226	0.076634266	0.011646842	FALSE	FALSE
P54729	25.75172639	26.07386763	25.86024067	26.07386763	25.75172639	26.17597769	26.06313336	26.15837655	26.06313336	26.17597769	sp|P54729|NUB1_MOUSE	P54729	NUB1_MOUSE	Nub1	614	Mus musculus	1:Experimental evidence at protein level	NEDD8 ultimate buster 1	1	0.999	7	23	23	23		FALSE	0	-0.503081242	0.028645963	-0.237217639	0.190429984	0.0703837	FALSE	FALSE
P54731	23.94090374	23.11980534	23.58012122	23.11980534	23.94090374	24.18375728	24.39263502	23.45902068	24.39263502	24.18375728	sp|P54731|FAF1_MOUSE	P54731	FAF1_MOUSE	Faf1	649	Mus musculus	1:Experimental evidence at protein level	FAS-associated factor 1	1	0.999	4	4	4	4		TRUE	1	-1.320155029	0.390433242	-0.464860893	0.389070781	0.221616307	FALSE	FALSE
P54775	28.07708952	27.98243094	28.12615871	27.98243094	28.07708952	28.15417145	28.16527689	28.14561751	28.16527689	28.15417145	sp|P54775|PRS6B_MOUSE	P54775	PRS6B_MOUSE	Psmc4	418	Mus musculus	1:Experimental evidence at protein level	26S proteasome regulatory subunit 6B	1	0.999	17	84	84	84		FALSE	0	-0.257081348	0.070823558	-0.093128895	0.368590962	0.204449788	FALSE	FALSE
P54822	26.93183391	26.60376702	26.61309722	26.60376702	26.93183391	27.03880314	27.13689476	26.72307032	27.13689476	27.03880314	sp|P54822|PUR8_MOUSE	P54822	PUR8_MOUSE	Adsl	484	Mus musculus	1:Experimental evidence at protein level	Adenylosuccinate lyase	1	0.999	12	26	26	26		FALSE	0	-0.649767389	0.149720676	-0.250023356	0.327075493	0.169093435	FALSE	FALSE
P54823	27.61751141	27.74163866	27.63593174	27.74163866	27.61751141	27.39521025	27.2387798	27.30066564	27.2387798	27.39521025	sp|P54823|DDX6_MOUSE	P54823	DDX6_MOUSE	Ddx6	483	Mus musculus	1:Experimental evidence at protein level	Probable ATP-dependent RNA helicase DDX6	1	0.999	14	56	56	56		FALSE	0	0.163602741	0.543348005	0.353475373	0.050258585	0.004903903	FALSE	FALSE
P54923	27.01699985	27.18062944	27.0046059	27.18062944	27.01699985	26.7525841	26.84371206	26.97368239	26.84371206	26.7525841	sp|P54923|ADPRH_MOUSE	P54923	ADPRH_MOUSE	Adprh	362	Mus musculus	1:Experimental evidence at protein level	ADP-ribosylhydrolase ARH1	1	0.999	8	40	40	40		FALSE	0	-0.02540312	0.44690755	0.210752215	0.190429984	0.070343566	FALSE	FALSE
P54987	32.83167865	32.6929514	32.75423274	32.6929514	32.83167865	31.47670777	31.56567517	31.59990728	31.56567517	31.47670777	sp|P54987|IRG1_MOUSE	P54987	IRG1_MOUSE	Acod1	488	Mus musculus	1:Experimental evidence at protein level	Cis-aconitate decarboxylase	1	0.999	21	267	267	267		FALSE	0	1.030850456	1.393531263	1.21219086	0.004164827	1.17E-05	TRUE	TRUE
P55096	26.01505019	26.0600649	26.1215547	26.0600649	26.01505019	25.5426099	25.79630167	25.57146091	25.79630167	25.5426099	sp|P55096|ABCD3_MOUSE	P55096	ABCD3_MOUSE	Abcd3	659	Mus musculus	1:Experimental evidence at protein level	ATP-binding cassette sub-family D member 3	1	0.999	6	19	19	19		FALSE	0	0.192055835	0.665475709	0.428765772	0.054025588	0.005506056	FALSE	FALSE
P55097	22.86138534	23.97229325	31.14357597	23.97229325	22.86138534	23.07969394	22.71642325	27.14265788	22.71642325	23.07969394	sp|P55097|CATK_MOUSE	P55097	CATK_MOUSE	Ctsk	329	Mus musculus	1:Experimental evidence at protein level	Cathepsin K	0.9739	0.999	1	3	3	3		TRUE	4	-5.087735928	8.446722262	1.679493167	0.695714266	0.552128793	FALSE	FALSE
P55194	25.01761059	22.08083724	25.50616361	22.08083724	25.01761059	26.06882534	25.92076281	25.88111013	25.92076281	26.06882534	sp|P55194|3BP1_MOUSE	P55194	3BP1_MOUSE	Sh3bp1	680	Mus musculus	1:Experimental evidence at protein level	SH3 domain-binding protein 1	1	0.999	9	22	22	22		TRUE	1	-4.209199596	0.698475036	-1.75536228	0.270020127	0.125526598	FALSE	FALSE
P55258	26.48952963	26.37047364	26.44894266	26.37047364	26.48952963	26.04832755	26.24868563	26.2881571	26.24868563	26.04832755	sp|P55258|RAB8A_MOUSE	P55258	RAB8A_MOUSE	Rab8a	207	Mus musculus	1:Experimental evidence at protein level	Ras-related protein Rab-8A	1	0.999	7	9	9	54		FALSE	0	0.011843031	0.470674072	0.241258551	0.143525372	0.042599357	FALSE	FALSE
P55264	27.01954017	27.06844307	27.1747808	27.06844307	27.01954017	26.71511941	26.64341034	26.52274351	26.64341034	26.71511941	sp|P55264|ADK_MOUSE	P55264	ADK_MOUSE	Adk	361	Mus musculus	1:Experimental evidence at protein level	Adenosine kinase	1	0.999	6	17	1	17		FALSE	0	0.248662746	0.672331107	0.460496926	0.036546351	0.002501768	FALSE	FALSE
P55302	28.29255713	28.63876423	28.55042717	28.63876423	28.29255713	28.23097106	28.01803816	28.08325954	28.01803816	28.23097106	sp|P55302|AMRP_MOUSE	P55302	AMRP_MOUSE	Lrpap1	360	Mus musculus	1:Experimental evidence at protein level	Alpha-2-macroglobulin receptor-associated protein	1	0.999	5	31	31	31		FALSE	0	0.07559243	0.690727423	0.383159926	0.105165413	0.023880473	FALSE	FALSE
P55937-1	27.02138668	27.34698518	27.1297751	27.34698518	27.02138668	27.22946634	27.14707385	26.95675439	27.14707385	27.22946634	sp|P55937-1|GOGA3_MOUSE	P55937-1	GOGA3_MOUSE	Golga3	1447	Mus musculus		Isoform 1 of Golgin subfamily A member 3	1	0.999	11	19	0	19	sp|P55937|GOGA3_MOUSE	FALSE	0	-0.2604333	0.370334892	0.054950796	0.787729053	0.673442948	FALSE	FALSE
P56135	29.07929791	29.05792745	28.94264506	29.05792745	29.07929791	28.71165385	28.82212995	28.82292369	28.82212995	28.71165385	sp|P56135|ATPK_MOUSE	P56135	ATPK_MOUSE	Atp5mf	88	Mus musculus	1:Experimental evidence at protein level	ATP synthase subunit f, mitochondrial	1	0.999	2	11	11	11		FALSE	0	0.056737927	0.425370695	0.241054311	0.096364772	0.020011382	FALSE	FALSE
P56183-2	26.62617468	27.01744612	26.87652435	27.01744612	26.62617468	27.19820131	27.58671199	27.49776293	27.58671199	27.19820131	sp|P56183-2|RRP1_MOUSE	P56183-2	RRP1_MOUSE	Rrp1	443	Mus musculus		Isoform 2 of Ribosomal RNA processing protein 1 homolog A	1	0.999	4	9	0	9	sp|P56183-3|RRP1_MOUSE, sp|P56183|RRP1_MOUSE	FALSE	0	-0.985194507	-0.189826217	-0.587510362	0.078672587	0.012602661	FALSE	FALSE
P56212-2	28.60151952	28.49014039	28.2911104	28.49014039	28.60151952	29.20565366	29.21688822	29.29517198	29.21688822	29.20565366	sp|P56212-2|ARP19_MOUSE	P56212-2	ARP19_MOUSE	Arpp19	96	Mus musculus		Isoform ARPP-16 of cAMP-regulated phosphoprotein 19	1	0.999	3	15	0	15	sp|P56212|ARP19_MOUSE	FALSE	0	-1.032632443	-0.523996591	-0.778314517	0.018761688	0.000522356	FALSE	FALSE
P56213	22.95242451	22.93671919	24.16656476	22.93671919	22.95242451	25.09417178	24.78264435	22.39199278	24.78264435	25.09417178	sp|P56213|ALR_MOUSE	P56213	ALR_MOUSE	Gfer	198	Mus musculus	1:Experimental evidence at protein level	FAD-linked sulfhydryl oxidase ALR	0.9998	0.999	2	2	2	2		TRUE	4	-2.905090306	1.429690003	-0.737700152	0.58452954	0.422234876	FALSE	FALSE
P56379	22.70374535	22.6475321	24.24624107	22.6475321	22.70374535	29.0315449	28.7736107	24.97902512	28.7736107	29.0315449	sp|P56379|ATP68_MOUSE	P56379	ATP68_MOUSE	Atp5mj	58	Mus musculus	1:Experimental evidence at protein level	ATP synthase subunit ATP5MJ, mitochondrial	0.9618	0.9985	1	2	2	2		TRUE	3	-7.625321462	-1.165786668	-4.395554065	0.089482047	0.017256436	FALSE	FALSE
P56380	26.20241487	26.38527393	26.33875379	26.38527393	26.20241487	26.4920978	26.41318462	26.4816158	26.41318462	26.4920978	sp|P56380|AP4A_MOUSE	P56380	AP4A_MOUSE	Nudt2	147	Mus musculus	1:Experimental evidence at protein level	Bis(5'-nucleosyl)-tetraphosphatase [asymmetrical]	1	0.999	4	21	21	21		FALSE	0	-0.344159859	0.037189447	-0.153485206	0.223758803	0.093447163	FALSE	FALSE
P56391	28.7823151	28.69566468	28.73683213	28.69566468	28.7823151	28.41817329	28.55030374	28.74494098	28.55030374	28.41817329	sp|P56391|CX6B1_MOUSE	P56391	CX6B1_MOUSE	Cox6b1	86	Mus musculus	1:Experimental evidence at protein level	Cytochrome c oxidase subunit 6B1	1	0.999	4	25	25	25		FALSE	0	-0.093258083	0.42752068	0.167131298	0.315805835	0.160151154	FALSE	FALSE
P56395	29.44746353	29.35176691	29.08991221	29.35176691	29.44746353	29.44150493	29.5264682	29.37974944	29.5264682	29.44150493	sp|P56395|CYB5_MOUSE	P56395	CYB5_MOUSE	Cyb5a	134	Mus musculus	1:Experimental evidence at protein level	Cytochrome b5	1	0.999	4	31	12	31		FALSE	0	-0.447172877	0.141452935	-0.152859971	0.409434006	0.239834677	FALSE	FALSE
P56399	28.59327668	28.57919312	28.59331703	28.57919312	28.59327668	28.55279502	28.66507357	28.64625919	28.66507357	28.55279502	sp|P56399|UBP5_MOUSE	P56399	UBP5_MOUSE	Usp5	858	Mus musculus	1:Experimental evidence at protein level	Ubiquitin carboxyl-terminal hydrolase 5	1	0.999	19	105	105	105		FALSE	0	-0.187130494	0.121569851	-0.032780321	0.737812869	0.609105656	FALSE	FALSE
P56477	23.25072058	25.7822337	25.75404237	25.7822337	23.25072058	25.19519211	25.28431396	25.35423593	25.28431396	25.19519211	sp|P56477|IRF5_MOUSE	P56477	IRF5_MOUSE	Irf5	497	Mus musculus	1:Experimental evidence at protein level	Interferon regulatory factor 5	1	0.999	6	10	10	10		TRUE	1	-2.27585641	1.578026178	-0.348915116	0.778588057	0.661650693	FALSE	FALSE
P56480	32.08489626	32.06167443	32.15160795	32.06167443	32.08489626	31.91614817	31.97728228	31.91768001	31.97728228	31.91614817	sp|P56480|ATPB_MOUSE	P56480	ATPB_MOUSE	Atp5f1b	529	Mus musculus	1:Experimental evidence at protein level	ATP synthase subunit beta, mitochondrial	1	0.999	24	358	358	358		FALSE	0	0.009637806	0.315074314	0.16235606	0.140482306	0.041122024	FALSE	FALSE
P56542	23.96038831	25.50273143	25.23037203	25.50273143	23.96038831	25.70433882	22.46727268	25.7505004	22.46727268	25.70433882	sp|P56542|DNS2A_MOUSE	P56542	DNS2A_MOUSE	Dnase2	353	Mus musculus	1:Experimental evidence at protein level	Deoxyribonuclease-2-alpha	0.9727	0.999	1	3	3	3		TRUE	2	-2.459331856	2.973585101	0.257126622	0.888267324	0.817709832	FALSE	FALSE
P56546-2	27.08531376	27.07690218	27.1233616	27.07690218	27.08531376	27.14423533	27.03529447	27.05078844	27.03529447	27.14423533	sp|P56546-2|CTBP2_MOUSE	P56546-2	CTBP2_MOUSE	Ctbp2	988	Mus musculus		Isoform 2 of C-terminal-binding protein 2	1	0.999	7	22	0	22	sp|P56546|CTBP2_MOUSE	FALSE	0	-0.138195811	0.175035347	0.018419768	0.856280038	0.774917031	FALSE	FALSE
P56565	22.36141651	24.53439171	24.9972802	24.53439171	22.36141651	25.4232915	25.5857683	23.31755868	25.5857683	25.4232915	sp|P56565|S10A1_MOUSE	P56565	S10A1_MOUSE	S100a1	94	Mus musculus	1:Experimental evidence at protein level	Protein S100-A1	1	0.999	2	7	7	7		TRUE	2	-3.313937284	1.69158391	-0.811176687	0.601172025	0.443316382	FALSE	FALSE
P56812	27.52287183	26.05062904	27.03865246	26.05062904	27.52287183	27.56235109	27.88195551	27.39021344	27.88195551	27.56235109	sp|P56812|PDCD5_MOUSE	P56812	PDCD5_MOUSE	Pdcd5	126	Mus musculus	1:Experimental evidence at protein level	Programmed cell death protein 5	1	0.999	4	11	11	11		FALSE	0	-1.793380673	0.311802855	-0.740788909	0.2763293	0.130431095	FALSE	FALSE
P56873	25.3165184	25.1740941	25.17906716	25.1740941	25.3165184	26.64857636	26.52317307	26.45199233	26.52317307	26.64857636	sp|P56873|ZNRD2_MOUSE	P56873	ZNRD2_MOUSE	Znrd2	199	Mus musculus	1:Experimental evidence at protein level	Protein ZNRD2	1	0.999	4	19	19	19		FALSE	0	-1.532669891	-1.103371511	-1.318020701	0.005065806	1.78E-05	TRUE	TRUE
P56959	29.74862917	29.68445672	29.74632067	29.68445672	29.74862917	30.09627119	29.85851132	29.86011296	29.85851132	30.09627119	sp|P56959|FUS_MOUSE	P56959	FUS_MOUSE	Fus	518	Mus musculus	1:Experimental evidence at protein level	RNA-binding protein FUS	1	0.999	6	34	34	34		FALSE	0	-0.440645716	0.016986449	-0.211829634	0.17818402	0.063217779	FALSE	FALSE
P56960	24.61426883	25.08090095	24.85696088	25.08090095	24.61426883	24.42538086	24.36284933	24.55503468	24.36284933	24.42538086	sp|P56960|EXOSX_MOUSE	P56960	EXOSX_MOUSE	Exosc10	887	Mus musculus	1:Experimental evidence at protein level	Exosome complex component 10	1	0.999	7	15	15	15		FALSE	0	0.043577191	0.762333332	0.402955261	0.127715972	0.034461682	FALSE	FALSE
P57080	25.52239906	25.63821559	25.65956829	25.63821559	25.52239906	24.87455217	24.68312527	22.58030446	24.68312527	24.87455217	sp|P57080|UBP25_MOUSE	P57080	UBP25_MOUSE	Usp25	1055	Mus musculus	1:Experimental evidence at protein level	Ubiquitin carboxyl-terminal hydrolase 25	1	0.999	13	16	16	16		TRUE	1	-0.128315961	3.249783326	1.560733682	0.178649622	0.063568439	FALSE	FALSE
P57716	27.39255903	26.87823768	27.45991246	26.87823768	27.39255903	27.29046665	27.21425671	27.22743145	27.21425671	27.29046665	sp|P57716|NICA_MOUSE	P57716	NICA_MOUSE	Ncstn	708	Mus musculus	1:Experimental evidence at protein level	Nicastrin	1	0.999	11	26	26	26		FALSE	0	-0.444165743	0.443201987	-0.000481878	0.999208699	0.997883795	FALSE	FALSE
P57746	27.85364574	27.67934414	27.84098744	27.67934414	27.85364574	27.62928457	27.53318736	27.43954482	27.53318736	27.62928457	sp|P57746|VATD_MOUSE	P57746	VATD_MOUSE	Atp6v1d	247	Mus musculus	1:Experimental evidence at protein level	V-type proton ATPase subunit D	1	0.999	8	24	24	24		FALSE	0	0.03467159	0.479968789	0.257320189	0.122063558	0.031084896	FALSE	FALSE
P57759	30.33717734	30.38173766	30.34050361	30.38173766	30.33717734	30.50928355	30.49952112	30.47720798	30.49952112	30.50928355	sp|P57759|ERP29_MOUSE	P57759	ERP29_MOUSE	Erp29	262	Mus musculus	1:Experimental evidence at protein level	Endoplasmic reticulum resident protein 29	1	0.999	7	59	59	59		FALSE	0	-0.279849373	-0.00454665	-0.142198011	0.148929174	0.04511622	FALSE	FALSE
P57776	30.06808023	30.05834043	30.18702036	30.05834043	30.06808023	30.39701142	30.50999204	30.39538037	30.50999204	30.39701142	sp|P57776|EF1D_MOUSE	P57776	EF1D_MOUSE	Eef1d	281	Mus musculus	1:Experimental evidence at protein level	Elongation factor 1-delta	1	0.999	12	63	0	68		FALSE	0	-0.513724084	-0.145571127	-0.329647605	0.054812691	0.005776378	FALSE	FALSE
P57780	29.38589201	29.42133639	29.37382737	29.42133639	29.38589201	29.48201519	29.48539155	29.47855129	29.48539155	29.48201519	sp|P57780|ACTN4_MOUSE	P57780	ACTN4_MOUSE	Actn4	912	Mus musculus	1:Experimental evidence at protein level	Alpha-actinin-4	1	0.999	43	161	161	240		FALSE	0	-0.224263167	0.047661659	-0.088300754	0.310194469	0.156166871	FALSE	FALSE
P57784	28.24266474	28.31424578	28.21596558	28.31424578	28.24266474	28.15605946	28.2186262	28.20506163	28.2186262	28.15605946	sp|P57784|RU2A_MOUSE	P57784	RU2A_MOUSE	Snrpa1	255	Mus musculus	1:Experimental evidence at protein level	U2 small nuclear ribonucleoprotein A'	1	0.999	9	28	28	28		FALSE	0	-0.089881271	0.218633813	0.064376271	0.502686345	0.332941428	FALSE	FALSE
P57787	25.00122812	25.22960804	25.07888113	25.22960804	25.00122812	22.04385867	24.01456284	21.49497379	24.01456284	22.04385867	sp|P57787|MOT4_MOUSE	P57787	MOT4_MOUSE	Slc16a3	470	Mus musculus	1:Experimental evidence at protein level	Monocarboxylate transporter 4	1	0.999	3	6	6	6		TRUE	2	0.823991029	4.346890296	2.585440663	0.07943537	0.012924733	FALSE	FALSE
P58021	26.71176946	26.47022269	26.58028307	26.47022269	26.71176946	27.09729162	26.98825102	26.91719696	26.98825102	27.09729162	sp|P58021|TM9S2_MOUSE	P58021	TM9S2_MOUSE	Tm9sf2	662	Mus musculus	1:Experimental evidence at protein level	Transmembrane 9 superfamily member 2	1	0.999	9	30	30	30		FALSE	0	-0.652777296	-0.174198954	-0.413488125	0.059115683	0.006704307	FALSE	FALSE
P58044	26.93582131	27.00141318	27.02017018	27.00141318	26.93582131	27.14829394	27.16150743	27.09999383	27.16150743	27.14829394	sp|P58044|IDI1_MOUSE	P58044	IDI1_MOUSE	Idi1	227	Mus musculus	1:Experimental evidence at protein level	Isopentenyl-diphosphate Delta-isomerase 1	1	0.999	7	27	27	27		FALSE	0	-0.301301028	-0.000292665	-0.150796846	0.158310545	0.049696976	FALSE	FALSE
P58058	27.66395826	27.84430752	27.69532675	27.84430752	27.66395826	27.72022641	27.71440506	27.80310433	27.71440506	27.72022641	sp|P58058|NADK_MOUSE	P58058	NADK_MOUSE	Nadk	439	Mus musculus	1:Experimental evidence at protein level	NAD kinase	1	0.999	8	26	26	26		FALSE	0	-0.206027877	0.183265704	-0.011381087	0.931802891	0.886581295	FALSE	FALSE
P58059	26.167316	26.26527938	26.16123493	26.26527938	26.167316	25.90598894	25.83002209	25.64392553	25.83002209	25.90598894	sp|P58059|RT21_MOUSE	P58059	RT21_MOUSE	Mrps21	87	Mus musculus	1:Experimental evidence at protein level	Small ribosomal subunit protein bS21m	0.9739	0.999	1	6	6	6		FALSE	0	0.16999131	0.639271188	0.404631249	0.059177456	0.006761008	FALSE	FALSE
P58064	21.21737149	22.84796951	22.98698474	22.84796951	21.21737149	26.47871717	25.97717579	25.99093051	25.97717579	26.47871717	sp|P58064|RT06_MOUSE	P58064	RT06_MOUSE	Mrps6	125	Mus musculus	1:Experimental evidence at protein level	Small ribosomal subunit protein bS6m	0.9953	0.9988	1	2	2	2		TRUE	3	-5.157756813	-2.438575004	-3.798165909	0.023171545	0.000800238	TRUE	TRUE
P58137	26.87627534	26.82309576	26.7624814	26.82309576	26.87627534	26.37142864	26.64558027	26.44117182	26.64558027	26.37142864	sp|P58137|ACOT8_MOUSE	P58137	ACOT8_MOUSE	Acot8	320	Mus musculus	1:Experimental evidence at protein level	Acyl-coenzyme A thioesterase 8	1	0.999	5	8	8	8		FALSE	0	0.092767911	0.576346602	0.334557257	0.087453802	0.01621163	FALSE	FALSE
P58242	27.39893179	26.89153194	26.93700359	26.89153194	27.39893179	28.12575871	28.69806568	28.02292262	28.69806568	28.12575871	sp|P58242|ASM3B_MOUSE	P58242	ASM3B_MOUSE	Smpdl3b	456	Mus musculus	1:Experimental evidence at protein level	Acid sphingomyelinase-like phosphodiesterase 3b	1	0.999	8	22	22	22		FALSE	0	-1.827425905	-0.585427223	-1.206426564	0.046375729	0.004087073	TRUE	TRUE
P58252	31.6268687	31.49792734	31.54786133	31.49792734	31.6268687	31.76889021	31.89033971	31.87206217	31.89033971	31.76889021	sp|P58252|EF2_MOUSE	P58252	EF2_MOUSE	Eef2	858	Mus musculus	1:Experimental evidence at protein level	Elongation factor 2	1	0.999	38	517	517	517		FALSE	0	-0.465801344	-0.106621799	-0.286211571	0.068409963	0.009331014	FALSE	FALSE
P58281-2	25.3932201	25.5715506	25.86916522	25.5715506	25.3932201	25.74868147	25.34705954	25.51202282	25.34705954	25.74868147	sp|P58281-2|OPA1_MOUSE	P58281-2	OPA1_MOUSE	Opa1	997	Mus musculus		Isoform 2 of Dynamin-like GTPase OPA1, mitochondrial	1	0.999	8	13	0	13	sp|P58281-3|OPA1_MOUSE, sp|P58281|OPA1_MOUSE	FALSE	0	-0.359711941	0.510493327	0.075390693	0.788504892	0.675113256	FALSE	FALSE
P58389	26.88580909	26.92234458	27.00344997	26.92234458	26.88580909	27.07455538	27.19299889	27.23169976	27.19299889	27.07455538	sp|P58389|PTPA_MOUSE	P58389	PTPA_MOUSE	Ptpa	323	Mus musculus	1:Experimental evidence at protein level	Serine/threonine-protein phosphatase 2A activator	1	0.999	5	30	30	30		FALSE	0	-0.417408261	-0.041025332	-0.229216796	0.109656041	0.025880506	FALSE	FALSE
P58404-2	25.90501536	25.7789536	25.85197488	25.7789536	25.90501536	25.44632421	25.4963746	26.09305095	25.4963746	25.44632421	sp|P58404-2|STRN4_MOUSE	P58404-2	STRN4_MOUSE	Strn4	753	Mus musculus		Isoform 2 of Striatin-4	1	0.999	3	5	0	5	sp|P58404|STRN4_MOUSE	FALSE	0	-0.333450683	0.6669134	0.166731359	0.592191122	0.431248068	FALSE	FALSE
P58462-2	24.22213231	22.5851175	24.2469551	22.5851175	24.22213231	23.73853646	23.44946883	23.89678074	23.44946883	23.73853646	sp|P58462-2|FOXP1_MOUSE	P58462-2	FOXP1_MOUSE	Foxp1	641	Mus musculus		Isoform 2 of Forkhead box protein P1	0.9739	0.999	1	3	0	3	sp|P58462-3|FOXP1_MOUSE, sp|P58462-4|FOXP1_MOUSE, sp|P58462-5|FOXP1_MOUSE, sp|P58462|FOXP1_MOUSE	TRUE	2	-1.309823269	1.289435859	-0.010193705	0.990067128	0.984718287	FALSE	FALSE
P58468	24.83727047	25.19809982	25.20403555	25.19809982	24.83727047	22.91062638	22.604649	25.10781633	22.604649	22.91062638	sp|P58468|SLX9_MOUSE	P58468	SLX9_MOUSE	Slx9	219	Mus musculus	1:Experimental evidence at protein level	Ribosome biogenesis protein SLX9 homolog	0.9728	0.999	1	4	4	4		TRUE	2	-0.290490433	3.368033186	1.538771377	0.210655283	0.083024547	FALSE	FALSE
P58681	24.12264319	22.46092203	24.11400726	22.46092203	24.12264319	23.7840407	24.14733739	24.35512765	24.14733739	23.7840407	sp|P58681|TLR7_MOUSE	P58681	TLR7_MOUSE	Tlr7	1050	Mus musculus	1:Experimental evidence at protein level	Toll-like receptor 7	1	0.999	3	5	5	5		TRUE	1	-1.856341132	0.797052294	-0.529644419	0.519151657	0.352406316	FALSE	FALSE
P58742	25.97264724	25.03979442	25.4349612	25.03979442	25.97264724	25.01477802	25.34311698	25.11408815	25.34311698	25.01477802	sp|P58742|AAAS_MOUSE	P58742	AAAS_MOUSE	Aaas	546	Mus musculus	1:Experimental evidence at protein level	Aladin	1	0.999	3	5	5	5		FALSE	0	-0.345108	0.995387807	0.325139903	0.437451915	0.268102612	FALSE	FALSE
P58771-2	30.02840489	31.37259317	31.37835638	31.37259317	30.02840489	31.32781781	31.81983527	31.45400943	31.81983527	31.32781781	sp|P58771-2|TPM1_MOUSE	P58771-2	TPM1_MOUSE	Tpm1	284	Mus musculus		Isoform 2 of Tropomyosin alpha-1 chain	1	0.999	7	28	5	58		FALSE	0	-1.696581661	0.48170961	-0.607436026	0.376639037	0.211506931	FALSE	FALSE
P58801	25.01588154	25.29494811	25.09601135	25.29494811	25.01588154	22.28191683	22.84541157	24.83548839	22.84541157	22.28191683	sp|P58801|RIPK2_MOUSE	P58801	RIPK2_MOUSE	Ripk2	539	Mus musculus	1:Experimental evidence at protein level	Receptor-interacting serine/threonine-protein kinase 2	1	0.999	4	6	6	6		TRUE	2	0.027964016	3.601385464	1.81467474	0.153940055	0.047617218	FALSE	FALSE
P59017	24.88551066	24.94653054	24.90363099	24.94653054	24.88551066	24.62126335	24.62829256	24.78338846	24.62829256	24.62126335	sp|P59017|B2L13_MOUSE	P59017	B2L13_MOUSE	Bcl2l13	434	Mus musculus	1:Experimental evidence at protein level	Bcl-2-like protein 13	1	0.999	5	12	12	12		FALSE	0	0.050499954	0.417985258	0.234242606	0.100844228	0.021971935	FALSE	FALSE
P59108	23.92700651	23.31977905	22.35630138	23.31977905	23.92700651	24.80717084	24.36971515	24.30052335	24.36971515	24.80717084	sp|P59108|CPNE2_MOUSE	P59108	CPNE2_MOUSE	Cpne2	548	Mus musculus	1:Experimental evidence at protein level	Copine-2	0.9999	0.999	3	3	3	8		TRUE	2	-2.406421121	-0.176460484	-1.291440803	0.121436286	0.030851035	FALSE	FALSE
P59235	25.81928187	26.0154319	26.34157284	26.0154319	25.81928187	26.15447558	26.00040823	25.73834331	26.00040823	26.15447558	sp|P59235|NUP43_MOUSE	P59235	NUP43_MOUSE	Nup43	380	Mus musculus	1:Experimental evidence at protein level	Nucleoporin Nup43	1	0.999	3	6	6	6		FALSE	0	-0.37040042	0.559106746	0.094353163	0.749814622	0.624558233	FALSE	FALSE
P59325	28.39808332	28.46074609	28.45444301	28.46074609	28.39808332	28.47547988	28.3288565	28.31492326	28.3288565	28.47547988	sp|P59325|IF5_MOUSE	P59325	IF5_MOUSE	Eif5	429	Mus musculus	1:Experimental evidence at protein level	Eukaryotic translation initiation factor 5	1	0.999	9	46	46	46		FALSE	0	-0.117748301	0.247090161	0.06467093	0.567620238	0.404510974	FALSE	FALSE
P59326	25.30100323	25.52367453	25.18831749	25.52367453	25.30100323	25.19068827	25.13370666	24.82790553	25.13370666	25.19068827	sp|P59326|YTHD1_MOUSE	P59326	YTHD1_MOUSE	Ythdf1	559	Mus musculus	1:Experimental evidence at protein level	YTH domain-containing family protein 1	1	0.999	4	12	12	12		FALSE	0	-0.079951732	0.653748262	0.286898265	0.234609731	0.100735366	FALSE	FALSE
P59438-2	22.61737319	22.30664682	22.99246323	22.30664682	22.61737319	22.66057624	22.6793784	22.48559362	22.6793784	22.66057624	sp|P59438-2|HPS5_MOUSE	P59438-2	HPS5_MOUSE	Hps5	961	Mus musculus		Isoform 2 of BLOC-2 complex member HPS5	0.9697	0.9988	1	3	0	3	sp|P59438|HPS5_MOUSE	TRUE	2	-0.462638783	0.523262097	0.030311657	0.927448558	0.88078001	FALSE	FALSE
P59672-2	23.30324391	23.75524406	23.73443106	23.75524406	23.30324391	23.00327906	23.69863706	22.54111306	23.69863706	23.00327906	sp|P59672-2|ANS1A_MOUSE	P59672-2	ANS1A_MOUSE	Anks1a	1168	Mus musculus		Isoform 2 of Ankyrin repeat and SAM domain-containing protein 1A	0.9957	0.999	2	3	2	3		TRUE	3	-0.333700715	1.366960614	0.516629949	0.339557451	0.179417146	FALSE	FALSE
P59708	26.57258042	27.13200732	26.98069431	27.13200732	26.57258042	26.77112894	26.7303953	26.84989555	26.7303953	26.77112894	sp|P59708|SF3B6_MOUSE	P59708	SF3B6_MOUSE	Sf3b6	125	Mus musculus	1:Experimental evidence at protein level	Splicing factor 3B subunit 6	1	0.999	2	9	9	9		FALSE	0	-0.300875143	0.523449985	0.111287421	0.669822633	0.519134173	FALSE	FALSE
P59729	22.22413547	23.87021749	22.48663787	23.87021749	22.22413547	26.56979258	22.55861795	22.88650929	22.55861795	26.56979258	sp|P59729|RIN3_MOUSE	P59729	RIN3_MOUSE	Rin3	980	Mus musculus	1:Experimental evidence at protein level	Ras and Rab interactor 3	0.9484	0.998	1	1	1	1		TRUE	4	-4.312149249	2.022863259	-1.144642995	0.560702738	0.396144003	FALSE	FALSE
P59808	25.96565369	26.44193658	26.54146025	26.44193658	25.96565369	25.8146955	25.41501291	25.61389758	25.41501291	25.8146955	sp|P59808|SASH1_MOUSE	P59808	SASH1_MOUSE	Sash1	1230	Mus musculus	1:Experimental evidence at protein level	SAM and SH3 domain-containing protein 1	1	0.999	13	25	21	25		FALSE	0	0.199572684	1.204057015	0.70181485	0.085956143	0.015616911	FALSE	FALSE
P59999	30.38396039	30.33061891	30.23644565	30.33061891	30.38396039	30.50590591	30.43317879	30.52658998	30.43317879	30.50590591	sp|P59999|ARPC4_MOUSE	P59999	ARPC4_MOUSE	Arpc4	168	Mus musculus	1:Experimental evidence at protein level	Actin-related protein 2/3 complex subunit 4	1	0.999	6	38	38	38		FALSE	0	-0.348553443	0.005453631	-0.171549906	0.166388985	0.055080492	FALSE	FALSE
P60060	28.33004659	28.24280472	28.19924578	28.24280472	28.33004659	28.28368243	28.3831251	28.05156361	28.3831251	28.28368243	sp|P60060|SC61G_MOUSE	P60060	SC61G_MOUSE	Sec61g	68	Mus musculus	3:Protein inferred from homology	Protein transport protein Sec61 subunit gamma	1	0.999	2	13	13	13		FALSE	0	-0.257100101	0.292917409	0.017908654	0.925343847	0.873817676	FALSE	FALSE
P60122	28.06339574	27.97986292	27.96495827	27.97986292	28.06339574	27.96674825	28.07441328	28.03831788	28.07441328	27.96674825	sp|P60122|RUVB1_MOUSE	P60122	RUVB1_MOUSE	Ruvbl1	456	Mus musculus	1:Experimental evidence at protein level	RuvB-like 1	1	0.999	17	62	62	62		FALSE	0	-0.189731191	0.142222865	-0.023754163	0.826833886	0.728416366	FALSE	FALSE
P60229	28.28682959	28.29187679	28.1273201	28.29187679	28.28682959	28.41192819	28.38731938	28.48563587	28.38731938	28.41192819	sp|P60229|EIF3E_MOUSE	P60229	EIF3E_MOUSE	Eif3e	445	Mus musculus	1:Experimental evidence at protein level	Eukaryotic translation initiation factor 3 subunit E	1	0.999	11	59	59	59		FALSE	0	-0.385932027	2.74E-05	-0.192952319	0.158548228	0.050022195	FALSE	FALSE
P60335	30.5120344	30.54225045	30.63492125	30.54225045	30.5120344	30.60176388	30.61191746	30.44625479	30.61191746	30.60176388	sp|P60335|PCBP1_MOUSE	P60335	PCBP1_MOUSE	Pcbp1	356	Mus musculus	1:Experimental evidence at protein level	Poly(rC)-binding protein 1	1	0.999	13	127	85	127		FALSE	0	-0.189215408	0.208728725	0.009756658	0.943057335	0.904756922	FALSE	FALSE
P60521	22.23747041	24.65128079	24.70259746	24.65128079	22.23747041	26.29999597	26.18672075	24.25002121	26.18672075	26.29999597	sp|P60521|GBRL2_MOUSE	P60521	GBRL2_MOUSE	Gabarapl2	117	Mus musculus	1:Experimental evidence at protein level	Gamma-aminobutyric acid receptor-associated protein-like 2	1	0.999	2	4	1	4		TRUE	1	-4.122148985	0.69188948	-1.715129752	0.272006222	0.126695423	FALSE	FALSE
P60603	25.99707945	26.0613374	26.92209863	26.0613374	25.99707945	25.89724925	25.60209498	25.19602919	25.60209498	25.89724925	sp|P60603|ROMO1_MOUSE	P60603	ROMO1_MOUSE	Romo1	79	Mus musculus	2:Experimental evidence at transcript level	Reactive oxygen species modulator 1	0.9739	0.999	1	5	5	5		FALSE	0	-0.07427043	1.597698474	0.761714022	0.182927324	0.066239575	FALSE	FALSE
P60605	26.25404724	26.09618528	26.08012642	26.09618528	26.25404724	26.417054	26.32673559	26.22484561	26.32673559	26.417054	sp|P60605|UB2G2_MOUSE	P60605	UB2G2_MOUSE	Ube2g2	165	Mus musculus	1:Experimental evidence at protein level	Ubiquitin-conjugating enzyme E2 G2	0.9739	0.999	1	1	1	1		FALSE	0	-0.402227489	0.043376642	-0.179425423	0.223643313	0.093338789	FALSE	FALSE
P60670	26.15828701	26.02592289	26.28475027	26.02592289	26.15828701	26.13796565	26.42432406	26.14763054	26.42432406	26.13796565	sp|P60670|NPL4_MOUSE	P60670	NPL4_MOUSE	Nploc4	608	Mus musculus	1:Experimental evidence at protein level	Nuclear protein localization protein 4 homolog	1	0.999	11	26	5	26		FALSE	0	-0.384841548	0.224201496	-0.080320026	0.676668424	0.528443501	FALSE	FALSE
P60710	27.04821312	27.60096447	27.52951825	27.60096447	27.04821312	27.69687109	27.63265647	27.65050015	27.63265647	27.69687109	sp|P60710|ACTB_MOUSE	P60710	ACTB_MOUSE	Actb	375	Mus musculus	1:Experimental evidence at protein level	Actin, cytoplasmic 1	1	0.999	25	7	7	1591		FALSE	0	-0.687765297	0.153544056	-0.267110621	0.320550311	0.163836825	FALSE	FALSE
P60762-2	23.85472897	23.71040782	22.79462974	23.71040782	23.85472897	24.69676159	24.52563909	23.38116619	24.52563909	24.69676159	sp|P60762-2|MO4L1_MOUSE	P60762-2	MO4L1_MOUSE	Morf4l1	323	Mus musculus		Isoform 2 of Mortality factor 4-like protein 1	1	0.999	3	5	0	5	sp|P60762|MO4L1_MOUSE	TRUE	1	-1.967050757	0.47118387	-0.747933444	0.334775975	0.175923325	FALSE	FALSE
P60766	28.81936169	28.59348459	28.7572262	28.59348459	28.81936169	28.74070731	29.16771583	29.11819179	29.16771583	28.74070731	sp|P60766|CDC42_MOUSE	P60766	CDC42_MOUSE	Cdc42	191	Mus musculus	1:Experimental evidence at protein level	Cell division control protein 42 homolog	1	0.999	4	48	21	48		FALSE	0	-0.654677888	0.08364959	-0.285514149	0.238160101	0.103641094	FALSE	FALSE
P60840-2	25.83840905	26.06856805	25.94345936	26.06856805	25.83840905	27.16253362	22.09283012	24.73634309	22.09283012	27.16253362	sp|P60840-2|ENSA_MOUSE	P60840-2	ENSA_MOUSE	Ensa	117	Mus musculus		Isoform 2 of Alpha-endosulfine	1	0.999	3	2	0	7	sp|P60840|ENSA_MOUSE	TRUE	1	-2.068433999	4.640920417	1.286243209	0.535541421	0.370159664	FALSE	FALSE
P60843	31.43001489	31.32704629	31.33924844	31.32704629	31.43001489	31.59081065	31.60257756	31.49026809	31.60257756	31.59081065	sp|P60843|IF4A1_MOUSE	P60843	IF4A1_MOUSE	Eif4a1	406	Mus musculus	1:Experimental evidence at protein level	Eukaryotic initiation factor 4A-I	1	0.999	24	198	129	198		FALSE	0	-0.367732323	-0.02383213	-0.195782227	0.12495215	0.032714165	FALSE	FALSE
P60867	31.02818329	31.09324588	31.22369448	31.09324588	31.02818329	31.11946028	31.00474887	31.13701864	31.00474887	31.11946028	sp|P60867|RS20_MOUSE	P60867	RS20_MOUSE	Rps20	119	Mus musculus	1:Experimental evidence at protein level	Small ribosomal subunit protein uS10	1	0.999	3	27	27	27		FALSE	0	-0.18105566	0.236986228	0.027965284	0.836801532	0.745278474	FALSE	FALSE
P60898	23.18102301	24.0391371	23.78830036	24.0391371	23.18102301	23.35078949	23.30697611	22.64214722	23.30697611	23.35078949	sp|P60898|RPB9_MOUSE	P60898	RPB9_MOUSE	Polr2i	125	Mus musculus	1:Experimental evidence at protein level	DNA-directed RNA polymerase II subunit RPB9	1	0.999	3	5	5	5		TRUE	4	-0.225429986	1.364461761	0.569515887	0.269809703	0.125084192	FALSE	FALSE
P60904	24.99947278	25.10060315	24.98769893	25.10060315	24.99947278	21.95544793	23.9794199	24.03198332	23.9794199	21.95544793	sp|P60904|DNJC5_MOUSE	P60904	DNJC5_MOUSE	Dnajc5	198	Mus musculus	1:Experimental evidence at protein level	DnaJ homolog subfamily C member 5	0.9999	0.999	2	4	4	4		TRUE	2	0.135646206	3.278302934	1.70697457	0.135744258	0.038305406	FALSE	FALSE
P61021	23.31572353	26.26667904	22.39161647	26.26667904	23.31572353	24.83451474	25.64335276	21.37849723	25.64335276	24.83451474	sp|P61021|RAB5B_MOUSE	P61021	RAB5B_MOUSE	Rab5b	215	Mus musculus	1:Experimental evidence at protein level	Ras-related protein Rab-5B	1	0.999	6	7	7	22		TRUE	3	-3.974619963	4.053056172	0.039218104	0.987954416	0.980964385	FALSE	FALSE
P61022	26.81278064	27.04579648	26.74566776	27.04579648	26.81278064	26.47148582	26.3615472	26.4835308	26.3615472	26.47148582	sp|P61022|CHP1_MOUSE	P61022	CHP1_MOUSE	Chp1	195	Mus musculus	1:Experimental evidence at protein level	Calcineurin B homologous protein 1	1	0.999	5	15	15	15		FALSE	0	0.167391352	0.691062683	0.429227018	0.064721342	0.008324215	FALSE	FALSE
P61027	27.6597685	27.77151667	27.74580222	27.77151667	27.6597685	27.39328806	27.40435395	27.41403522	27.40435395	27.39328806	sp|P61027|RAB10_MOUSE	P61027	RAB10_MOUSE	Rab10	200	Mus musculus	1:Experimental evidence at protein level	Ras-related protein Rab-10	1	0.999	8	29	29	58		FALSE	0	0.168299718	0.475307055	0.321803387	0.040442222	0.00293581	FALSE	FALSE
P61028	27.54257967	27.68258049	27.49451296	27.68258049	27.54257967	27.42203216	27.57988283	27.64340924	27.57988283	27.42203216	sp|P61028|RAB8B_MOUSE	P61028	RAB8B_MOUSE	Rab8b	207	Mus musculus	1:Experimental evidence at protein level	Ras-related protein Rab-8B	1	0.999	7	27	11	56		FALSE	0	-0.213362127	0.262928056	0.024782965	0.874690615	0.800068223	FALSE	FALSE
P61079	28.97676259	28.9852156	28.992691	28.9852156	28.97676259	29.25433131	29.47765464	29.4083396	29.47765464	29.25433131	sp|P61079|UB2D3_MOUSE	P61079	UB2D3_MOUSE	Ube2d3	147	Mus musculus	1:Experimental evidence at protein level	Ubiquitin-conjugating enzyme E2 D3	1	0.999	3	20	0	20	sp|P62838|UB2D2_MOUSE	FALSE	0	-0.595968948	-0.194468624	-0.395218786	0.045105384	0.003859592	FALSE	FALSE
P61082	27.99155316	27.91112624	27.8701153	27.91112624	27.99155316	28.09535211	27.93916775	27.81635959	27.93916775	28.09535211	sp|P61082|UBC12_MOUSE	P61082	UBC12_MOUSE	Ube2m	183	Mus musculus	1:Experimental evidence at protein level	NEDD8-conjugating enzyme Ubc12	1	0.999	4	16	16	16		FALSE	0	-0.267187118	0.215130622	-0.026028248	0.869207502	0.792864929	FALSE	FALSE
P61087	28.50160106	28.38656706	28.44983818	28.38656706	28.50160106	28.80119237	28.73270425	28.60955053	28.73270425	28.80119237	sp|P61087|UBE2K_MOUSE	P61087	UBE2K_MOUSE	Ube2k	200	Mus musculus	1:Experimental evidence at protein level	Ubiquitin-conjugating enzyme E2 K	1	0.999	11	40	40	40		FALSE	0	-0.467574405	-0.069386156	-0.268480281	0.091057432	0.017860839	FALSE	FALSE
P61089	29.14908593	29.15395043	29.18976139	29.15395043	29.14908593	29.32116704	29.40471996	29.43353756	29.40471996	29.32116704	sp|P61089|UBE2N_MOUSE	P61089	UBE2N_MOUSE	Ube2n	152	Mus musculus	1:Experimental evidence at protein level	Ubiquitin-conjugating enzyme E2 N	1	0.999	7	34	31	34		FALSE	0	-0.377783461	-0.06663442	-0.222208941	0.083719118	0.014361948	FALSE	FALSE
P61161	30.66473958	30.64250193	30.56443398	30.64250193	30.66473958	30.76261248	30.6611867	30.67983968	30.6611867	30.76261248	sp|P61161|ARP2_MOUSE	P61161	ARP2_MOUSE	Actr2	394	Mus musculus	1:Experimental evidence at protein level	Actin-related protein 2	1	0.999	11	103	103	103		FALSE	0	-0.242622631	0.087980381	-0.077321125	0.45421453	0.283532614	FALSE	FALSE
P61164	27.23087712	27.30845222	27.14867378	27.30845222	27.23087712	27.580628	27.44997152	27.51541423	27.44997152	27.580628	sp|P61164|ACTZ_MOUSE	P61164	ACTZ_MOUSE	Actr1a	376	Mus musculus	1:Experimental evidence at protein level	Alpha-centractin	1	0.999	6	11	11	28		FALSE	0	-0.475685685	-0.096321396	-0.28600354	0.076634266	0.011633538	FALSE	FALSE
P61166	26.49652175	26.46988758	26.30407247	26.46988758	26.49652175	25.91085414	25.89182597	25.83010161	25.89182597	25.91085414	sp|P61166|TM258_MOUSE	P61166	TM258_MOUSE	Tmem258	79	Mus musculus	1:Experimental evidence at protein level	Transmembrane protein 258	0.9731	0.999	1	5	5	5		FALSE	0	0.347219375	0.74458068	0.545900027	0.023498212	0.000864302	FALSE	FALSE
P61202-2	26.67999996	26.68755413	26.65117566	26.68755413	26.67999996	26.91695087	26.95542217	26.73770266	26.95542217	26.91695087	sp|P61202-2|CSN2_MOUSE	P61202-2	CSN2_MOUSE	Cops2	450	Mus musculus		Isoform 2 of COP9 signalosome complex subunit 2	1	0.999	8	30	0	30	sp|P61202|CSN2_MOUSE	FALSE	0	-0.401058567	0.006827941	-0.197115313	0.166770607	0.055546324	FALSE	FALSE
P61211	27.8639401	27.57965799	27.74852977	27.57965799	27.8639401	27.79787294	28.16123724	28.11261911	28.16123724	27.79787294	sp|P61211|ARL1_MOUSE	P61211	ARL1_MOUSE	Arl1	181	Mus musculus	1:Experimental evidence at protein level	ADP-ribosylation factor-like protein 1	1	0.999	5	30	30	30		FALSE	0	-0.640931203	0.054530254	-0.293200475	0.20998069	0.082490498	FALSE	FALSE
P61222	28.45709664	28.41130486	28.22189093	28.41130486	28.45709664	28.87150287	28.85228585	28.73793408	28.85228585	28.87150287	sp|P61222|ABCE1_MOUSE	P61222	ABCE1_MOUSE	Abce1	599	Mus musculus	1:Experimental evidence at protein level	ATP-binding cassette sub-family E member 1	1	0.999	20	59	59	59		FALSE	0	-0.688692816	-0.225594092	-0.457143454	0.044783244	0.003812776	FALSE	FALSE
P61226	26.20670259	26.21246982	26.19166696	26.21246982	26.20670259	25.91532925	26.08122726	26.15137723	26.08122726	25.91532925	sp|P61226|RAP2B_MOUSE	P61226	RAP2B_MOUSE	Rap2b	183	Mus musculus	1:Experimental evidence at protein level	Ras-related protein Rap-2b	1	0.999	7	13	13	24		FALSE	0	-0.053615452	0.362219207	0.154301877	0.255428173	0.114893745	FALSE	FALSE
P61255	25.54081375	22.24668111	23.12070999	22.24668111	25.54081375	31.05847669	30.86255157	30.32449564	30.86255157	31.05847669	sp|P61255|RL26_MOUSE	P61255	RL26_MOUSE	Rpl26	145	Mus musculus	1:Experimental evidence at protein level	Large ribosomal subunit protein uL24	1	0.999	3	9	9	9		TRUE	2	-9.425027685	-4.799851683	-7.112439684	0.018734788	0.000510368	TRUE	TRUE
P61290	27.59017024	27.60704953	27.41846015	27.60704953	27.59017024	27.41961704	27.46510924	27.37325242	27.46510924	27.41961704	sp|P61290|PSME3_MOUSE	P61290	PSME3_MOUSE	Psme3	254	Mus musculus	1:Experimental evidence at protein level	Proteasome activator complex subunit 3	1	0.999	9	30	30	30		FALSE	0	-0.080947029	0.319414498	0.119233735	0.347787203	0.186641357	FALSE	FALSE
P61327	27.06208617	26.96617819	26.92271977	26.96617819	27.06208617	26.92757173	26.79361928	26.90984283	26.79361928	26.92757173	sp|P61327|MGN_MOUSE	P61327	MGN_MOUSE	Magoh	146	Mus musculus	2:Experimental evidence at transcript level	Protein mago nashi homolog	1	0.999	6	18	2	18		FALSE	0	-0.08177459	0.295074777	0.106650094	0.369792117	0.205811446	FALSE	FALSE
P61358	31.16523564	31.10923351	30.96658395	31.10923351	31.16523564	30.86479494	30.78848784	30.98868972	30.78848784	30.86479494	sp|P61358|RL27_MOUSE	P61358	RL27_MOUSE	Rpl27	136	Mus musculus	1:Experimental evidence at protein level	Large ribosomal subunit protein eL27	1	0.999	6	42	42	42		FALSE	0	-0.031616311	0.431003379	0.199693534	0.200748519	0.077274079	FALSE	FALSE
P61514	27.52338751	27.88709434	28.71437267	27.88709434	27.52338751	30.08525848	29.15419015	28.97317761	29.15419015	30.08525848	sp|P61514|RL37A_MOUSE	P61514	RL37A_MOUSE	Rpl37a	92	Mus musculus	1:Experimental evidence at protein level	Large ribosomal subunit protein eL43	1	0.999	1	37	37	37		FALSE	0	-2.497533961	-0.227647186	-1.362590573	0.112706626	0.027230381	FALSE	FALSE
P61600	26.2059853	26.14289435	26.17209906	26.14289435	26.2059853	26.47399565	26.58507463	26.59449341	26.58507463	26.47399565	sp|P61600|NAA20_MOUSE	P61600	NAA20_MOUSE	Naa20	178	Mus musculus	1:Experimental evidence at protein level	N-alpha-acetyltransferase 20	1	0.999	3	11	11	11		FALSE	0	-0.541764141	-0.21329251	-0.377528326	0.032314082	0.001950598	FALSE	FALSE
P61620	26.43959466	26.29864086	26.45096315	26.29864086	26.43959466	26.38486278	25.45008042	25.70129187	25.45008042	26.38486278	sp|P61620|S61A1_MOUSE	P61620	S61A1_MOUSE	Sec61a1	476	Mus musculus	1:Experimental evidence at protein level	Protein transport protein Sec61 subunit alpha isoform 1	1	0.999	6	16	14	16		FALSE	0	-0.110923287	1.212899023	0.550987868	0.213966918	0.085431162	FALSE	FALSE
P61750	27.19854201	27.26231095	27.13682094	27.26231095	27.19854201	27.38021993	27.44085802	27.36116512	27.44085802	27.38021993	sp|P61750|ARF4_MOUSE	P61750	ARF4_MOUSE	Arf4	180	Mus musculus	1:Experimental evidence at protein level	ADP-ribosylation factor 4	1	0.999	6	18	12	58		FALSE	0	-0.36005055	-0.029662232	-0.194856391	0.117096336	0.028965721	FALSE	FALSE
P61759	26.25500868	26.035921	25.85334649	26.035921	26.25500868	26.11784408	26.48521267	26.40628949	26.48521267	26.11784408	sp|P61759|PFD3_MOUSE	P61759	PFD3_MOUSE	Vbp1	196	Mus musculus	1:Experimental evidence at protein level	Prefoldin subunit 3	1	0.999	6	21	21	21		FALSE	0	-0.679718432	0.103005051	-0.288356691	0.258928135	0.1169329	FALSE	FALSE
P61804	28.69435704	28.66854084	28.843252	28.66854084	28.69435704	28.61093877	28.51390815	28.47569324	28.51390815	28.61093877	sp|P61804|DAD1_MOUSE	P61804	DAD1_MOUSE	Dad1	113	Mus musculus	1:Experimental evidence at protein level	Dolichyl-diphosphooligosaccharide--protein glycosyltransferase subunit DAD1	1	0.999	2	16	16	16		FALSE	0	-0.001576607	0.405316421	0.201869907	0.160085675	0.051227831	FALSE	FALSE
P61924	27.56283574	27.24784554	27.46267251	27.24784554	27.56283574	27.65463319	27.7447779	27.78381586	27.7447779	27.65463319	sp|P61924|COPZ1_MOUSE	P61924	COPZ1_MOUSE	Copz1	177	Mus musculus	1:Experimental evidence at protein level	Coatomer subunit zeta-1	1	0.999	6	20	20	20		FALSE	0	-0.56829972	-0.038282389	-0.303291055	0.123636324	0.032146334	FALSE	FALSE
P61957	22.4912024	23.02936625	23.27336569	23.02936625	22.4912024	29.46758764	22.25761372	22.60716248	22.25761372	29.46758764	sp|P61957|SUMO2_MOUSE	P61957	SUMO2_MOUSE	Sumo2	95	Mus musculus	1:Experimental evidence at protein level	Small ubiquitin-related modifier 2	0.9739	0.999	1	1	0	1	sp|Q9Z172-2|SUMO3_MOUSE, sp|Q9Z172|SUMO3_MOUSE	TRUE	4	-7.242770524	3.550484189	-1.846143167	0.582518798	0.420038459	FALSE	FALSE
P61961	28.04375041	28.01007201	28.11731541	28.01007201	28.04375041	28.05253372	27.99681567	27.90979642	27.99681567	28.05253372	sp|P61961|UFM1_MOUSE	P61961	UFM1_MOUSE	Ufm1	85	Mus musculus	1:Experimental evidence at protein level	Ubiquitin-fold modifier 1	1	0.999	2	10	10	10		FALSE	0	-0.107306409	0.248634419	0.070664005	0.521211657	0.354796696	FALSE	FALSE
P61963	26.79908939	23.96041757	23.02192425	23.96041757	26.79908939	23.85818404	23.52087876	26.86148499	23.52087876	23.85818404	sp|P61963|DCAF7_MOUSE	P61963	DCAF7_MOUSE	Dcaf7	342	Mus musculus	1:Experimental evidence at protein level	DDB1- and CUL4-associated factor 7	1	0.999	3	6	6	6		TRUE	2	-3.711351532	3.40527381	-0.153038861	0.950387421	0.916401664	FALSE	FALSE
P61965	26.00981598	26.10863628	25.79090586	26.10863628	26.00981598	25.8249735	26.04101054	25.37416339	26.04101054	25.8249735	sp|P61965|WDR5_MOUSE	P61965	WDR5_MOUSE	Wdr5	334	Mus musculus	1:Experimental evidence at protein level	WD repeat-containing protein 5	1	0.999	6	15	15	15		FALSE	0	-0.292114635	0.738255091	0.223070228	0.484562311	0.316853005	FALSE	FALSE
P61967	26.67018673	26.74407583	26.61285005	26.74407583	26.67018673	26.39444922	26.34048296	26.33788142	26.34048296	26.39444922	sp|P61967|AP1S1_MOUSE	P61967	AP1S1_MOUSE	Ap1s1	158	Mus musculus	1:Experimental evidence at protein level	AP-1 complex subunit sigma-1A	1	0.999	2	11	7	11		FALSE	0	0.154610927	0.481588414	0.31809967	0.046343275	0.004060215	FALSE	FALSE
P61971	27.62782663	27.60967316	27.65608166	27.60967316	27.62782663	27.81231922	27.79993769	27.92616621	27.79993769	27.81231922	sp|P61971|NTF2_MOUSE	P61971	NTF2_MOUSE	Nutf2	127	Mus musculus	1:Experimental evidence at protein level	Nuclear transport factor 2	1	0.999	4	16	16	16		FALSE	0	-0.378652191	-0.05124226	-0.214947225	0.095393427	0.01972149	FALSE	FALSE
P61979-2	30.27639707	30.1258019	30.48144421	30.1258019	30.27639707	30.53957689	30.76083972	30.72042255	30.76083972	30.53957689	sp|P61979-2|HNRPK_MOUSE	P61979-2	HNRPK_MOUSE	Hnrnpk	464	Mus musculus		Isoform 2 of Heterogeneous nuclear ribonucleoprotein K	1	0.999	11	137	0	137	sp|P61979|HNRPK_MOUSE	FALSE	0	-0.69082311	-0.067307548	-0.379065329	0.110090453	0.026039275	FALSE	FALSE
P61979-3	21.90226853	26.73338829	26.64699194	26.73338829	21.90226853	26.49967585	26.33230417	26.90894348	26.33230417	26.49967585	sp|P61979-3|HNRPK_MOUSE	P61979-3	HNRPK_MOUSE	Hnrnpk	439	Mus musculus		Isoform 3 of Heterogeneous nuclear ribonucleoprotein K	0.9999	0.999	11	2	2	129		TRUE	1	-5.160493446	2.18831029	-1.486091578	0.513744359	0.346695427	FALSE	FALSE
P61982	30.23676094	29.98095312	30.25497496	29.98095312	30.23676094	30.57259141	30.88104523	30.80910209	30.88104523	30.57259141	sp|P61982|1433G_MOUSE	P61982	1433G_MOUSE	Ywhag	247	Mus musculus	1:Experimental evidence at protein level	14-3-3 protein gamma	1	0.999	7	58	58	108		FALSE	0	-0.918810815	-0.27455566	-0.596683237	0.051073752	0.005009533	FALSE	FALSE
P62046	22.78447638	23.29197278	22.42189093	23.29197278	22.78447638	24.70479536	24.55975575	27.47357199	24.55975575	24.70479536	sp|P62046|LRCH1_MOUSE	P62046	LRCH1_MOUSE	Lrch1	709	Mus musculus	1:Experimental evidence at protein level	Leucine-rich repeat and calponin homology domain-containing protein 1	0.9998	0.999	2	3	3	3		TRUE	3	-4.994474464	-0.498714206	-2.746594335	0.109412326	0.025591481	FALSE	FALSE
P62071	24.55813118	23.32465103	23.41658536	23.32465103	24.55813118	24.07887266	24.5191023	24.50337241	24.5191023	24.07887266	sp|P62071|RRAS2_MOUSE	P62071	RRAS2_MOUSE	Rras2	204	Mus musculus	1:Experimental evidence at protein level	Ras-related protein R-Ras2	0.9878	0.9977	2	1	1	7		TRUE	2	-1.575181233	0.373861352	-0.60065994	0.332966233	0.174265086	FALSE	FALSE
P62073	22.58299697	26.0905943	25.96708093	26.0905943	22.58299697	26.45664669	26.23599623	21.84652394	26.23599623	26.45664669	sp|P62073|TIM10_MOUSE	P62073	TIM10_MOUSE	Timm10	90	Mus musculus	1:Experimental evidence at protein level	Mitochondrial import inner membrane translocase subunit Tim10	1	0.999	1	4	4	4		TRUE	2	-4.292774962	4.360445189	0.033835114	0.990067128	0.984763696	FALSE	FALSE
P62075	28.01589566	27.97804583	27.86350356	27.97804583	28.01589566	28.06355357	28.32765063	28.3440599	28.32765063	28.06355357	sp|P62075|TIM13_MOUSE	P62075	TIM13_MOUSE	Timm13	95	Mus musculus	1:Experimental evidence at protein level	Mitochondrial import inner membrane translocase subunit Tim13	1	0.999	3	12	12	12		FALSE	0	-0.560199719	-0.025012984	-0.292606351	0.134872209	0.037481728	FALSE	FALSE
P62077	22.67402003	25.03725251	25.1783752	25.03725251	22.67402003	26.61702146	26.54436667	21.98746831	26.54436667	26.61702146	sp|P62077|TIM8B_MOUSE	P62077	TIM8B_MOUSE	Timm8b	83	Mus musculus	1:Experimental evidence at protein level	Mitochondrial import inner membrane translocase subunit Tim8 B	0.9736	0.999	1	3	3	3		TRUE	2	-4.720085576	3.213946448	-0.753069564	0.765368925	0.646702529	FALSE	FALSE
P62082	30.05110785	29.78342853	30.12989047	29.78342853	30.05110785	30.01434881	30.16995971	30.17282728	30.16995971	30.01434881	sp|P62082|RS7_MOUSE	P62082	RS7_MOUSE	Rps7	194	Mus musculus	1:Experimental evidence at protein level	Small ribosomal subunit protein eS7	1	0.999	7	65	65	65		FALSE	0	-0.429678635	0.167872661	-0.130902987	0.478919406	0.311720104	FALSE	FALSE
P62137	28.65461177	28.37197255	28.68840378	28.37197255	28.65461177	28.62074784	28.7852523	28.75039991	28.7852523	28.62074784	sp|P62137|PP1A_MOUSE	P62137	PP1A_MOUSE	Ppp1ca	330	Mus musculus	1:Experimental evidence at protein level	Serine/threonine-protein phosphatase PP1-alpha catalytic subunit	1	0.999	15	89	10	89		FALSE	0	-0.435520937	0.141246311	-0.147137313	0.416213943	0.247112413	FALSE	FALSE
P62141	26.54494616	26.36626484	26.48897707	26.36626484	26.54494616	26.46081007	26.59270373	26.53038443	26.59270373	26.46081007	sp|P62141|PP1B_MOUSE	P62141	PP1B_MOUSE	Ppp1cb	327	Mus musculus	1:Experimental evidence at protein level	Serine/threonine-protein phosphatase PP1-beta catalytic subunit	1	0.999	10	9	9	67		FALSE	0	-0.260139902	0.137666463	-0.06123672	0.621972673	0.465168834	FALSE	FALSE
P62192	28.68130072	28.68985682	28.66772585	28.68985682	28.68130072	28.78049792	28.76400191	28.76355948	28.76400191	28.78049792	sp|P62192|PRS4_MOUSE	P62192	PRS4_MOUSE	Psmc1	440	Mus musculus	1:Experimental evidence at protein level	26S proteasome regulatory subunit 4	1	0.999	16	107	100	107		FALSE	0	-0.223072835	0.043622225	-0.089725305	0.295411566	0.144498888	FALSE	FALSE
P62196	28.59016716	28.49936187	28.41414313	28.49936187	28.59016716	28.59128504	28.60123125	28.58725573	28.60123125	28.59128504	sp|P62196|PRS8_MOUSE	P62196	PRS8_MOUSE	Psmc5	406	Mus musculus	1:Experimental evidence at protein level	26S proteasome regulatory subunit 8	1	0.999	18	74	74	81		FALSE	0	-0.268119355	0.084052776	-0.092033289	0.406900439	0.237277445	FALSE	FALSE
P62242	31.29765266	31.25899309	31.268932	31.25899309	31.29765266	31.5614165	31.53945005	31.46517664	31.53945005	31.5614165	sp|P62242|RS8_MOUSE	P62242	RS8_MOUSE	Rps8	208	Mus musculus	1:Experimental evidence at protein level	Small ribosomal subunit protein eS8	1	0.999	8	95	95	95		FALSE	0	-0.396957737	-0.096685884	-0.246821811	0.064721342	0.008227975	FALSE	FALSE
P62245	30.38151906	29.99216248	30.2311699	29.99216248	30.38151906	30.6195976	30.56232815	30.44205811	30.56232815	30.6195976	sp|P62245|RS15A_MOUSE	P62245	RS15A_MOUSE	Rps15a	130	Mus musculus	1:Experimental evidence at protein level	Small ribosomal subunit protein uS8	1	0.999	5	25	25	25		FALSE	0	-0.654295925	-0.025125687	-0.339710806	0.137048322	0.039066648	FALSE	FALSE
P62254	24.24961362	24.45695332	24.28105614	24.45695332	24.24961362	22.71414849	23.60485339	21.95618386	23.60485339	22.71414849	sp|P62254|UB2G1_MOUSE	P62254	UB2G1_MOUSE	Ube2g1	170	Mus musculus	1:Experimental evidence at protein level	Ubiquitin-conjugating enzyme E2 G1	0.9739	0.999	1	3	3	3		TRUE	2	0.463166415	2.678458478	1.570812446	0.084039608	0.014760722	FALSE	FALSE
P62259	32.32150275	32.18371534	32.05028495	32.18371534	32.32150275	32.49570148	32.39014559	32.20030252	32.39014559	32.49570148	sp|P62259|1433E_MOUSE	P62259	1433E_MOUSE	Ywhae	255	Mus musculus	1:Experimental evidence at protein level	14-3-3 protein epsilon	1	0.999	13	222	172	222		FALSE	0	-0.474467517	0.120703149	-0.176882184	0.348956241	0.187407358	FALSE	FALSE
P62264	31.25469966	31.15903195	31.15873895	31.15903195	31.25469966	31.00605688	31.11283701	31.18965055	31.11283701	31.00605688	sp|P62264|RS14_MOUSE	P62264	RS14_MOUSE	Rps14	151	Mus musculus	1:Experimental evidence at protein level	Small ribosomal subunit protein uS11	1	0.999	8	63	63	63		FALSE	0	-0.105844202	0.281794949	0.087975373	0.467900431	0.296421563	FALSE	FALSE
P62267	29.81182985	30.36743809	30.53200069	30.36743809	29.81182985	30.71017068	30.71775339	30.57407353	30.71775339	30.71017068	sp|P62267|RS23_MOUSE	P62267	RS23_MOUSE	Rps23	143	Mus musculus	1:Experimental evidence at protein level	Small ribosomal subunit protein uS12	1	0.999	2	41	41	41		FALSE	0	-0.956708536	0.096222555	-0.43024299	0.219112023	0.089771567	FALSE	FALSE
P62270	30.58069929	30.51711019	30.58842631	30.51711019	30.58069929	30.6572467	30.68066985	30.69017854	30.68066985	30.6572467	sp|P62270|RS18_MOUSE	P62270	RS18_MOUSE	Rps18	152	Mus musculus	1:Experimental evidence at protein level	Small ribosomal subunit protein uS13	1	0.999	5	26	26	26		FALSE	0	-0.257389188	0.029482986	-0.113953101	0.227696111	0.096719957	FALSE	FALSE
P62281	30.44799843	30.30754382	30.45062467	30.30754382	30.44799843	30.44640285	30.74235159	30.62247192	30.74235159	30.44640285	sp|P62281|RS11_MOUSE	P62281	RS11_MOUSE	Rps11	158	Mus musculus	1:Experimental evidence at protein level	Small ribosomal subunit protein uS17	1	0.999	5	21	21	21		FALSE	0	-0.461948932	0.058575973	-0.20168648	0.237702241	0.103121884	FALSE	FALSE
P62301	30.69999663	30.98605459	30.62383462	30.98605459	30.69999663	30.78981122	30.94439206	31.02192087	30.94439206	30.78981122	sp|P62301|RS13_MOUSE	P62301	RS13_MOUSE	Rps13	151	Mus musculus	1:Experimental evidence at protein level	Small ribosomal subunit protein uS15	1	0.999	6	29	29	29		FALSE	0	-0.473345583	0.175853377	-0.148746103	0.463909018	0.292327854	FALSE	FALSE
P62305	28.90414626	29.10214617	29.1901404	29.10214617	28.90414626	29.05308087	29.28605401	29.18447404	29.28605401	29.05308087	sp|P62305|RUXE_MOUSE	P62305	RUXE_MOUSE	Snrpe	92	Mus musculus	1:Experimental evidence at protein level	Small nuclear ribonucleoprotein E	1	0.999	3	20	20	20		FALSE	0	-0.389447851	0.171330456	-0.109058697	0.529554064	0.363857071	FALSE	FALSE
P62307	23.64106831	23.63316886	23.2935985	23.63316886	23.64106831	25.46195125	23.24352137	23.18679343	23.24352137	25.46195125	sp|P62307|RUXF_MOUSE	P62307	RUXF_MOUSE	Snrpf	86	Mus musculus	1:Experimental evidence at protein level	Small nuclear ribonucleoprotein F	1	0.999	1	8	8	8		FALSE	0	-2.17991346	1.296959881	-0.44147679	0.68877077	0.543275642	FALSE	FALSE
P62309	27.85005785	27.89524697	27.85959194	27.89524697	27.85005785	27.71113739	27.82221215	27.60009893	27.82221215	27.71113739	sp|P62309|RUXG_MOUSE	P62309	RUXG_MOUSE	Snrpg	76	Mus musculus	1:Experimental evidence at protein level	Small nuclear ribonucleoprotein G	1	0.999	2	12	12	12		FALSE	0	-0.042605092	0.356903955	0.157149431	0.231920912	0.099207438	FALSE	FALSE
P62311	28.23981191	27.7032842	27.71923203	27.7032842	28.23981191	27.59753226	27.3589846	27.87391632	27.3589846	27.59753226	sp|P62311|LSM3_MOUSE	P62311	LSM3_MOUSE	Lsm3	102	Mus musculus	1:Experimental evidence at protein level	U6 snRNA-associated Sm-like protein LSm3	0.9998	0.999	2	12	12	12		FALSE	0	-0.266526095	0.821122735	0.27729832	0.416346363	0.247361849	FALSE	FALSE
P62315	29.12593919	29.16425496	29.0998462	29.16425496	29.12593919	28.93401529	28.90800415	28.99447196	28.90800415	28.93401529	sp|P62315|SMD1_MOUSE	P62315	SMD1_MOUSE	Snrpd1	119	Mus musculus	1:Experimental evidence at protein level	Small nuclear ribonucleoprotein Sm D1	1	0.999	5	46	46	46		FALSE	0	0.033968273	0.335064364	0.184516318	0.108900495	0.025312759	FALSE	FALSE
P62317	29.22673556	29.08777295	28.51135708	29.08777295	29.22673556	28.77993081	29.74539327	29.60571496	29.74539327	28.77993081	sp|P62317|SMD2_MOUSE	P62317	SMD2_MOUSE	Snrpd2	118	Mus musculus	1:Experimental evidence at protein level	Small nuclear ribonucleoprotein Sm D2	1	0.999	4	22	22	22		FALSE	0	-1.297141404	0.427025765	-0.43505782	0.421523815	0.251622262	FALSE	FALSE
P62320	30.29682661	30.25835655	30.17148118	30.25835655	30.29682661	30.16608844	30.12716231	29.98673523	30.12716231	30.16608844	sp|P62320|SMD3_MOUSE	P62320	SMD3_MOUSE	Snrpd3	126	Mus musculus	1:Experimental evidence at protein level	Small nuclear ribonucleoprotein Sm D3	1	0.999	4	66	66	66		FALSE	0	-0.051396291	0.349181859	0.148892784	0.254692517	0.114417397	FALSE	FALSE
P62331	28.06475954	28.18362826	28.1565175	28.18362826	28.06475954	28.36961399	28.41089214	28.39757019	28.41089214	28.36961399	sp|P62331|ARF6_MOUSE	P62331	ARF6_MOUSE	Arf6	175	Mus musculus	1:Experimental evidence at protein level	ADP-ribosylation factor 6	1	0.999	5	27	27	27		FALSE	0	-0.415660561	-0.099786784	-0.257723673	0.064887308	0.008480523	FALSE	FALSE
P62334	28.56836404	28.5699337	28.5474021	28.5699337	28.56836404	28.53021593	28.62393305	28.52080041	28.62393305	28.53021593	sp|P62334|PRS10_MOUSE	P62334	PRS10_MOUSE	Psmc6	389	Mus musculus	1:Experimental evidence at protein level	26S proteasome regulatory subunit 10B	1	0.999	14	69	69	69		FALSE	0	-0.149218052	0.156385018	0.003583483	0.973484068	0.954337639	FALSE	FALSE
P62340	24.06663483	22.78444333	22.42781334	22.78444333	24.06663483	21.38569155	24.15502263	24.22308623	24.15502263	21.38569155	sp|P62340|TBPL1_MOUSE	P62340	TBPL1_MOUSE	Tbpl1	186	Mus musculus	1:Experimental evidence at protein level	TATA box-binding protein-like 1	1	0.999	3	4	4	4		TRUE	2	-2.587275932	2.264003331	-0.161636301	0.924017764	0.870913295	FALSE	FALSE
P62482	27.25605057	27.37152156	26.64588235	27.37152156	27.25605057	27.2579401	27.40172939	27.23810891	27.40172939	27.2579401	sp|P62482|KCAB2_MOUSE	P62482	KCAB2_MOUSE	Kcnab2	367	Mus musculus	1:Experimental evidence at protein level	Voltage-gated potassium channel subunit beta-2	1	0.999	7	23	22	23		FALSE	0	-0.752590456	0.336374513	-0.208107972	0.5365523	0.371543623	FALSE	FALSE
P62488	24.42650676	24.72599088	23.27978856	24.72599088	24.42650676	23.50600074	25.00189212	24.45241432	25.00189212	23.50600074	sp|P62488|RPB7_MOUSE	P62488	RPB7_MOUSE	Polr2g	172	Mus musculus	1:Experimental evidence at protein level	DNA-directed RNA polymerase II subunit RPB7	1	0.999	3	5	5	5		TRUE	2	-1.601567635	1.249553649	-0.176006993	0.847913641	0.764140856	FALSE	FALSE
P62492	30.04670321	30.09795817	29.893863	30.09795817	30.04670321	29.69614244	29.76918045	29.67627488	29.76918045	29.69614244	sp|P62492|RB11A_MOUSE	P62492	RB11A_MOUSE	Rab11a	216	Mus musculus	1:Experimental evidence at protein level	Ras-related protein Rab-11A	1	0.999	10	32	5	32		FALSE	0	0.095903774	0.502047304	0.298975539	0.079120751	0.012772494	FALSE	FALSE
P62627	27.63760318	27.86583897	27.80113483	27.86583897	27.63760318	27.76836113	27.85572595	27.88551718	27.85572595	27.76836113	sp|P62627|DLRB1_MOUSE	P62627	DLRB1_MOUSE	Dynlrb1	96	Mus musculus	1:Experimental evidence at protein level	Dynein light chain roadblock-type 1	1	0.999	3	13	13	13		FALSE	0	-0.287432308	0.150747452	-0.068342428	0.617088693	0.459624682	FALSE	FALSE
P62702	30.76419209	30.62590233	30.63400282	30.62590233	30.76419209	30.78628538	30.933485	30.84925714	30.933485	30.78628538	sp|P62702|RS4X_MOUSE	P62702	RS4X_MOUSE	Rps4x	263	Mus musculus	1:Experimental evidence at protein level	Small ribosomal subunit protein eS4	1	0.999	11	92	92	92		FALSE	0	-0.375085164	0.011798309	-0.181643427	0.173953177	0.060605909	FALSE	FALSE
P62717	30.97553707	30.92910596	30.96848417	30.92910596	30.97553707	30.95803668	30.90493187	31.03534247	30.90493187	30.95803668	sp|P62717|RL18A_MOUSE	P62717	RL18A_MOUSE	Rpl18a	176	Mus musculus	1:Experimental evidence at protein level	Large ribosomal subunit protein eL20	1	0.999	5	48	48	48		FALSE	0	-0.169621358	0.152832136	-0.008394611	0.939975273	0.898908727	FALSE	FALSE
P62743	25.40101321	23.01624708	25.75852426	23.01624708	25.40101321	25.61892023	22.29674409	25.17332411	22.29674409	25.61892023	sp|P62743|AP2S1_MOUSE	P62743	AP2S1_MOUSE	Ap2s1	142	Mus musculus	1:Experimental evidence at protein level	AP-2 complex subunit sigma	1	0.999	3	6	6	6		TRUE	2	-2.730425584	3.454956323	0.36226537	0.856524596	0.775794692	FALSE	FALSE
P62746	22.91282682	23.55236903	23.56812736	23.55236903	22.91282682	22.85670403	24.28567539	24.49680393	24.28567539	22.85670403	sp|P62746|RHOB_MOUSE	P62746	RHOB_MOUSE	Rhob	196	Mus musculus	1:Experimental evidence at protein level	Rho-related GTP-binding protein RhoB	0.9947	0.999	2	2	2	11		TRUE	4	-1.819653023	0.749079595	-0.535286714	0.503194471	0.333528106	FALSE	FALSE
P62748	27.82811488	27.65656747	27.69121488	27.65656747	27.82811488	27.53638739	27.595925	27.38812886	27.595925	27.53638739	sp|P62748|HPCL1_MOUSE	P62748	HPCL1_MOUSE	Hpcal1	193	Mus musculus	1:Experimental evidence at protein level	Hippocalcin-like protein 1	1	0.999	7	34	22	34		FALSE	0	-0.008942815	0.445913471	0.218485328	0.167687207	0.056581047	FALSE	FALSE
P62751	31.50737801	31.52547684	31.59668058	31.52547684	31.50737801	31.55929808	31.42599365	31.54055837	31.42599365	31.55929808	sp|P62751|RL23A_MOUSE	P62751	RL23A_MOUSE	Rpl23a	156	Mus musculus	1:Experimental evidence at protein level	Large ribosomal subunit protein uL23	1	0.999	4	20	20	20		FALSE	0	-0.139712361	0.208835912	0.034561775	0.754372433	0.632401105	FALSE	FALSE
P62754	30.77444204	30.74903087	30.84011453	30.74903087	30.77444204	30.92684947	30.83973096	30.5790948	30.83973096	30.92684947	sp|P62754|RS6_MOUSE	P62754	RS6_MOUSE	Rps6	249	Mus musculus	1:Experimental evidence at protein level	Small ribosomal subunit protein eS6	1	0.999	5	47	47	47		FALSE	0	-0.273956843	0.285898313	0.005970735	0.97591402	0.958464727	FALSE	FALSE
P62774	29.96176452	30.08632739	29.98802439	30.08632739	29.96176452	29.96909506	30.00592654	29.94676031	30.00592654	29.96909506	sp|P62774|MTPN_MOUSE	P62774	MTPN_MOUSE	Mtpn	118	Mus musculus	1:Experimental evidence at protein level	Myotrophin	1	0.999	4	36	36	36		FALSE	0	-0.124609775	0.200832695	0.03811146	0.712423461	0.57394217	FALSE	FALSE
P62806	35.34853854	35.13656562	34.91099536	35.13656562	35.34853854	35.75549816	34.95735174	34.9598992	34.95735174	35.75549816	sp|P62806|H4_MOUSE	P62806	H4_MOUSE	H4c1	103	Mus musculus	1:Experimental evidence at protein level	Histone H4	1	0.999	6	259	259	259		FALSE	0	-0.777831529	0.593398479	-0.092216525	0.836506399	0.743988578	FALSE	FALSE
P62814	29.8432612	29.75388583	29.90357252	29.75388583	29.8432612	29.81802585	29.88690574	29.90047761	29.88690574	29.81802585	sp|P62814|VATB2_MOUSE	P62814	VATB2_MOUSE	Atp6v1b2	511	Mus musculus	1:Experimental evidence at protein level	V-type proton ATPase subunit B, brain isoform	1	0.999	21	211	158	211		FALSE	0	-0.210118526	0.140325427	-0.03489655	0.753674593	0.630998774	FALSE	FALSE
P62821	29.11803887	29.01094924	28.92901102	29.01094924	29.11803887	28.80478498	28.93429062	29.000276	28.93429062	28.80478498	sp|P62821|RAB1A_MOUSE	P62821	RAB1A_MOUSE	Rab1a	205	Mus musculus	1:Experimental evidence at protein level	Ras-related protein Rab-1A	1	0.999	8	30	30	97		FALSE	0	-0.118111557	0.330543242	0.106215843	0.4482709	0.278351611	FALSE	FALSE
P62827	31.23129869	31.15913269	31.16028877	31.15913269	31.23129869	30.89069484	31.38100779	31.24934265	31.38100779	30.89069484	sp|P62827|RAN_MOUSE	P62827	RAN_MOUSE	Ran	216	Mus musculus	1:Experimental evidence at protein level	GTP-binding nuclear protein Ran	1	0.999	7	45	31	45		FALSE	0	-0.354376074	0.374159313	0.00989162	0.967908181	0.947140802	FALSE	FALSE
P62830	31.18034277	31.23741524	31.28420508	31.23741524	31.18034277	31.24893965	31.29441419	31.07306153	31.29441419	31.24893965	sp|P62830|RL23_MOUSE	P62830	RL23_MOUSE	Rpl23	140	Mus musculus	1:Experimental evidence at protein level	Large ribosomal subunit protein uL14	1	0.999	5	52	52	52		FALSE	0	-0.185856691	0.242888504	0.028515906	0.83760908	0.746680891	FALSE	FALSE
P62835	27.79502766	27.95625739	27.62364733	27.95625739	27.79502766	27.80793404	27.57057632	27.85524461	27.57057632	27.80793404	sp|P62835|RAP1A_MOUSE	P62835	RAP1A_MOUSE	Rap1a	184	Mus musculus	1:Experimental evidence at protein level	Ras-related protein Rap-1A	1	0.999	8	15	15	63		FALSE	0	-0.27887848	0.372996744	0.047059132	0.824972675	0.726144531	FALSE	FALSE
P62843	27.89327042	27.40424466	27.85503536	27.40424466	27.89327042	27.86725451	28.2126687	28.07161506	28.2126687	27.86725451	sp|P62843|RS15_MOUSE	P62843	RS15_MOUSE	Rps15	145	Mus musculus	1:Experimental evidence at protein level	Small ribosomal subunit protein uS19	1	0.999	3	61	61	61		FALSE	0	-0.779106135	0.113114243	-0.332995946	0.253403682	0.113269994	FALSE	FALSE
P62849-2	30.59145318	30.32583177	30.46312657	30.32583177	30.59145318	30.81817568	30.60272661	30.5547502	30.60272661	30.81817568	sp|P62849-2|RS24_MOUSE	P62849-2	RS24_MOUSE	Rps24	130	Mus musculus		Isoform 2 of Small ribosomal subunit protein eS24	1	0.999	4	43	0	43	sp|P62849-3|RS24_MOUSE, sp|P62849|RS24_MOUSE	FALSE	0	-0.485657909	0.088830596	-0.198413657	0.284198866	0.13618316	FALSE	FALSE
P62852	30.94490397	30.89071293	31.2046583	30.89071293	30.94490397	31.36866844	31.44366484	31.40805188	31.44366484	31.36866844	sp|P62852|RS25_MOUSE	P62852	RS25_MOUSE	Rps25	125	Mus musculus	1:Experimental evidence at protein level	Small ribosomal subunit protein eS25	1	0.999	3	19	19	19		FALSE	0	-0.655995507	-0.13074446	-0.393369983	0.07739779	0.011940808	FALSE	FALSE
P62855	29.76605054	29.81664865	29.65537634	29.81664865	29.76605054	29.98044635	29.93881305	29.78440581	29.93881305	29.98044635	sp|P62855|RS26_MOUSE	P62855	RS26_MOUSE	Rps26	115	Mus musculus	1:Experimental evidence at protein level	Small ribosomal subunit protein eS26	1	0.999	3	24	24	24		FALSE	0	-0.373993073	0.063599946	-0.155196564	0.273663336	0.128059063	FALSE	FALSE
P62858	30.0436246	29.93730449	29.86575932	29.93730449	30.0436246	30.16312033	30.03956067	30.24149124	30.03956067	30.16312033	sp|P62858|RS28_MOUSE	P62858	RS28_MOUSE	Rps28	69	Mus musculus	1:Experimental evidence at protein level	Small ribosomal subunit protein eS28	1	0.999	2	9	9	9		FALSE	0	-0.421528402	0.023205841	-0.19916128	0.188936651	0.069620882	FALSE	FALSE
P62862	30.75925968	30.83058861	30.74098353	30.83058861	30.75925968	30.98951413	30.98771029	30.92799176	30.98771029	30.98951413	sp|P62862|RS30_MOUSE	P62862	RS30_MOUSE	Fau	133	Mus musculus	1:Experimental evidence at protein level	Ubiquitin-like FUBI-ribosomal protein eS30 fusion protein	0.9739	0.999	1	10	10	10		FALSE	0	-0.344593665	-0.038329242	-0.191461453	0.104669956	0.023571326	FALSE	FALSE
P62869	27.35705728	27.40122849	27.37253206	27.40122849	27.35705728	27.54282111	27.44141881	27.53117547	27.44141881	27.54282111	sp|P62869|ELOB_MOUSE	P62869	ELOB_MOUSE	Elob	118	Mus musculus	1:Experimental evidence at protein level	Elongin-B	1	0.999	7	24	24	24		FALSE	0	-0.281978168	0.025579798	-0.128199185	0.213535775	0.085087052	FALSE	FALSE
P62874	27.71225053	27.88680576	28.07887625	27.88680576	27.71225053	27.52111743	27.44834156	27.59176931	27.44834156	27.52111743	sp|P62874|GBB1_MOUSE	P62874	GBB1_MOUSE	Gnb1	340	Mus musculus	1:Experimental evidence at protein level	Guanine nucleotide-binding protein G(I)/G(S)/G(T) subunit beta-1	1	0.999	10	25	23	51		FALSE	0	0.080647032	0.66382245	0.372234741	0.100811697	0.021863365	FALSE	FALSE
P62876	22.43715884	22.0823602	22.27912986	22.0823602	22.43715884	26.59447644	26.24277783	26.26374515	26.24277783	26.59447644	sp|P62876|RPAB5_MOUSE	P62876	RPAB5_MOUSE	Polr2l	67	Mus musculus	3:Protein inferred from homology	DNA-directed RNA polymerases I, II, and III subunit RPABC5	0.9997	0.9977	2	2	2	2		TRUE	3	-4.475462	-3.726105007	-4.100783504	0.001960342	1.00E-06	TRUE	TRUE
P62880	29.86089847	29.73886227	29.74317841	29.73886227	29.86089847	29.72880126	29.80287644	29.81976035	29.80287644	29.72880126	sp|P62880|GBB2_MOUSE	P62880	GBB2_MOUSE	Gnb2	340	Mus musculus	1:Experimental evidence at protein level	Guanine nucleotide-binding protein G(I)/G(S)/G(T) subunit beta-2	1	0.999	12	72	35	72		FALSE	0	-0.175596431	0.169930503	-0.002832964	0.980381831	0.968060343	FALSE	FALSE
P62889	31.18741944	31.22997938	31.15323441	31.22997938	31.18741944	31.26683472	31.35388097	31.26189893	31.35388097	31.26683472	sp|P62889|RL30_MOUSE	P62889	RL30_MOUSE	Rpl30	115	Mus musculus	1:Experimental evidence at protein level	Large ribosomal subunit protein eL30	1	0.999	5	60	60	60		FALSE	0	-0.260993559	0.053005962	-0.103993799	0.301922337	0.14961158	FALSE	FALSE
P62897	28.96881477	28.91054264	28.67141667	28.91054264	28.96881477	29.50876523	29.58309459	29.63316753	29.58309459	29.50876523	sp|P62897|CYC_MOUSE	P62897	CYC_MOUSE	Cycs	105	Mus musculus	1:Experimental evidence at protein level	Cytochrome c, somatic	1	0.999	5	37	13	37		FALSE	0	-0.984659781	-0.464842385	-0.724751083	0.023171545	0.000807094	FALSE	FALSE
P62900	30.06460348	30.09129042	30.52426132	30.09129042	30.06460348	30.60844762	30.65042038	30.64335121	30.65042038	30.60844762	sp|P62900|RL31_MOUSE	P62900	RL31_MOUSE	Rpl31	125	Mus musculus	1:Experimental evidence at protein level	Large ribosomal subunit protein eL31	1	0.999	1	16	16	16		FALSE	0	-0.773956481	-0.040752841	-0.407354661	0.129865516	0.035526429	FALSE	FALSE
P62908	31.30522903	31.27399318	31.28041808	31.27399318	31.30522903	31.42746746	31.41006466	31.41239567	31.41006466	31.42746746	sp|P62908|RS3_MOUSE	P62908	RS3_MOUSE	Rps3	243	Mus musculus	1:Experimental evidence at protein level	Small ribosomal subunit protein uS3	1	0.999	15	160	160	160		FALSE	0	-0.264379052	0.004187388	-0.130095832	0.166456134	0.055145238	FALSE	FALSE
P62911	30.1174768	30.01793302	30.15518094	30.01793302	30.1174768	30.23846831	30.30695392	30.17296627	30.30695392	30.23846831	sp|P62911|RL32_MOUSE	P62911	RL32_MOUSE	Rpl32	135	Mus musculus	1:Experimental evidence at protein level	Large ribosomal subunit protein eL32	1	0.999	3	28	28	28		FALSE	0	-0.326989532	0.041791045	-0.142599244	0.238160101	0.103658956	FALSE	FALSE
P62915	26.05627867	26.04820198	25.85657104	26.04820198	26.05627867	25.7054067	25.92735842	25.9222973	25.92735842	25.7054067	sp|P62915|TF2B_MOUSE	P62915	TF2B_MOUSE	Gtf2b	316	Mus musculus	1:Experimental evidence at protein level	Transcription initiation factor IIB	1	0.999	6	9	9	9		FALSE	0	-0.124841576	0.395501095	0.135329759	0.4091624	0.239226752	FALSE	FALSE
P62918	28.15114989	27.8245621	27.91108006	27.8245621	28.15114989	28.34486599	28.31708216	28.21222117	28.31708216	28.34486599	sp|P62918|RL8_MOUSE	P62918	RL8_MOUSE	Rpl8	257	Mus musculus	1:Experimental evidence at protein level	Large ribosomal subunit protein uL2	1	0.999	5	31	31	31		FALSE	0	-0.604568849	-0.053682665	-0.329125757	0.113624836	0.027687891	FALSE	FALSE
P62960	29.80151349	30.1087039	29.98850268	30.1087039	29.80151349	30.18899745	30.01543445	30.13303949	30.01543445	30.18899745	sp|P62960|YBOX1_MOUSE	P62960	YBOX1_MOUSE	Ybx1	322	Mus musculus	1:Experimental evidence at protein level	Y-box-binding protein 1	1	0.999	10	82	48	82		FALSE	0	-0.416217297	0.123716413	-0.146250442	0.390119176	0.222911008	FALSE	FALSE
P62962	32.52213071	32.39982499	32.5974927	32.39982499	32.52213071	32.62688039	32.93585278	32.93196976	32.93585278	32.62688039	sp|P62962|PROF1_MOUSE	P62962	PROF1_MOUSE	Pfn1	140	Mus musculus	1:Experimental evidence at protein level	Profilin-1	1	0.999	8	316	316	316		FALSE	0	-0.624364015	-0.025805667	-0.325084841	0.135744258	0.038317041	FALSE	FALSE
P62983	34.33177748	34.38338473	34.29845795	34.38338473	34.33177748	34.43108322	34.30958613	34.33824863	34.30958613	34.43108322	sp|P62983|RS27A_MOUSE	P62983	RS27A_MOUSE	Rps27a	156	Mus musculus	1:Experimental evidence at protein level	Ubiquitin-ribosomal protein eS31 fusion protein	1	0.999	6	89	22	89		FALSE	0	-0.187988609	0.144456735	-0.021765937	0.840003608	0.750459889	FALSE	FALSE
P62996	28.58684494	28.77855734	28.75020054	28.77855734	28.58684494	28.45193977	28.5216008	28.49288383	28.5216008	28.45193977	sp|P62996|TRA2B_MOUSE	P62996	TRA2B_MOUSE	Tra2b	288	Mus musculus	1:Experimental evidence at protein level	Transformer-2 protein homolog beta	1	0.999	4	28	28	28		FALSE	0	0.020910607	0.411875008	0.216392808	0.131032662	0.035979594	FALSE	FALSE
P63001	28.93608767	28.40728761	28.98363296	28.40728761	28.93608767	29.24367564	29.1906087	29.00859668	29.1906087	29.24367564	sp|P63001|RAC1_MOUSE	P63001	RAC1_MOUSE	Rac1	192	Mus musculus	1:Experimental evidence at protein level	Ras-related C3 botulinum toxin substrate 1	1	0.999	5	20	3	20		FALSE	0	-0.843559113	0.099643928	-0.371957593	0.230775789	0.098558651	FALSE	FALSE
P63005	28.2869277	28.11006667	28.31856019	28.11006667	28.2869277	28.70977872	28.53770304	28.35172688	28.53770304	28.70977872	sp|P63005|LIS1_MOUSE	P63005	LIS1_MOUSE	Pafah1b1	410	Mus musculus	1:Experimental evidence at protein level	Platelet-activating factor acetylhydrolase IB subunit beta	1	0.999	15	55	13	55		FALSE	0	-0.603333531	0.014230811	-0.29455136	0.169445443	0.057805576	FALSE	FALSE
P63017	33.09949888	33.13715783	33.20256329	33.13715783	33.09949888	33.20097042	33.17529264	33.17105506	33.17529264	33.20097042	sp|P63017|HSP7C_MOUSE	P63017	HSP7C_MOUSE	Hspa8	646	Mus musculus	1:Experimental evidence at protein level	Heat shock cognate 71 kDa protein	1	0.999	28	464	379	503		FALSE	0	-0.186372932	0.114307516	-0.036032708	0.706312736	0.565348908	FALSE	FALSE
P63024	27.82157324	27.75525201	27.80275576	27.75525201	27.82157324	27.4840536	27.44874018	27.5209228	27.44874018	27.4840536	sp|P63024|VAMP3_MOUSE	P63024	VAMP3_MOUSE	Vamp3	103	Mus musculus	1:Experimental evidence at protein level	Vesicle-associated membrane protein 3	1	0.999	3	25	10	25		FALSE	0	0.161273742	0.455969209	0.308621476	0.040442222	0.002947378	FALSE	FALSE
P63028	29.79677427	29.82086532	29.81224891	29.82086532	29.79677427	29.31378331	29.95365225	29.98479393	29.95365225	29.31378331	sp|P63028|TCTP_MOUSE	P63028	TCTP_MOUSE	Tpt1	172	Mus musculus	1:Experimental evidence at protein level	Translationally-controlled tumor protein	1	0.999	7	61	61	61		FALSE	0	-0.458308376	0.576747715	0.059219669	0.860596462	0.780801694	FALSE	FALSE
P63037	31.27177304	31.41503445	31.6448325	31.41503445	31.27177304	31.45747106	31.45567915	31.43314172	31.45567915	31.45747106	sp|P63037|DNJA1_MOUSE	P63037	DNJA1_MOUSE	Dnaja1	397	Mus musculus	1:Experimental evidence at protein level	DnaJ homolog subfamily A member 1	1	0.999	10	37	37	37		FALSE	0	-0.286828354	0.277060395	-0.00488398	0.980282805	0.96626088	FALSE	FALSE
P63038	31.21630803	31.13716487	31.24849889	31.13716487	31.21630803	31.24145749	31.31503648	31.16300805	31.31503648	31.24145749	sp|P63038|CH60_MOUSE	P63038	CH60_MOUSE	Hspd1	573	Mus musculus	1:Experimental evidence at protein level	60 kDa heat shock protein, mitochondrial	1	0.999	25	383	220	383		FALSE	0	-0.221406445	0.14305296	-0.039176742	0.736070847	0.604837782	FALSE	FALSE
P63073	28.79307568	28.9423826	28.8821122	28.9423826	28.79307568	29.20345151	29.13281426	28.9039915	29.13281426	29.20345151	sp|P63073|IF4E_MOUSE	P63073	IF4E_MOUSE	Eif4e	217	Mus musculus	1:Experimental evidence at protein level	Eukaryotic translation initiation factor 4E	1	0.999	6	35	35	35		FALSE	0	-0.472097779	0.056973248	-0.207562266	0.233192286	0.099888497	FALSE	FALSE
P63082	30.9969402	30.94040223	30.90358162	30.94040223	30.9969402	30.24083223	30.56423708	30.56415345	30.56423708	30.24083223	sp|P63082|VATL_MOUSE	P63082	VATL_MOUSE	Atp6v0c	155	Mus musculus	1:Experimental evidence at protein level	V-type proton ATPase 16 kDa proteolipid subunit c	1	0.999	2	38	38	38		FALSE	0	0.204128424	0.777005768	0.490567096	0.060253271	0.006956444	FALSE	FALSE
P63085	27.75733415	27.55648699	27.67853782	27.55648699	27.75733415	27.62703152	27.9112903	27.79007153	27.9112903	27.62703152	sp|P63085|MK01_MOUSE	P63085	MK01_MOUSE	Mapk1	358	Mus musculus	1:Experimental evidence at protein level	Mitogen-activated protein kinase 1	1	0.999	10	29	15	29		FALSE	0	-0.377996519	0.153973597	-0.112011461	0.498443749	0.328985606	FALSE	FALSE
P63087-2	26.59151767	26.63985603	26.43524766	26.63985603	26.59151767	27.03025492	25.92182169	26.54704396	25.92182169	27.03025492	sp|P63087-2|PP1G_MOUSE	P63087-2	PP1G_MOUSE	Ppp1cc	337	Mus musculus		Isoform 2 of Serine/threonine-protein phosphatase PP1-gamma catalytic subunit	1	0.999	13	6	0	85	sp|P63087|PP1G_MOUSE	FALSE	0	-0.703099495	0.814766688	0.055833596	0.915669348	0.857665261	FALSE	FALSE
P63094	25.95844722	26.14884474	26.14806969	26.14884474	25.95844722	25.94916735	26.3108076	25.56227457	26.3108076	25.94916735	sp|P63094|GNAS2_MOUSE	P63094	GNAS2_MOUSE	Gnas	394	Mus musculus	1:Experimental evidence at protein level	Guanine nucleotide-binding protein G(s) subunit alpha isoforms short	1	0.999	6	11	0	15	sp|Q6R0H7|GNAS1_MOUSE	FALSE	0	-0.387404027	0.676145446	0.144370709	0.668740284	0.516946456	FALSE	FALSE
P63101	31.2002139	31.05883931	31.09461768	31.05883931	31.2002139	31.53758041	31.36026359	31.23167252	31.36026359	31.53758041	sp|P63101|1433Z_MOUSE	P63101	1433Z_MOUSE	Ywhaz	245	Mus musculus	1:Experimental evidence at protein level	14-3-3 protein zeta/delta	1	0.999	10	89	89	139		FALSE	0	-0.519329794	0.002099372	-0.258615211	0.160085675	0.051276484	FALSE	FALSE
P63154	24.82039421	24.84183516	25.42914096	24.84183516	24.82039421	26.1908733	24.73923261	24.42180764	24.73923261	26.1908733	sp|P63154|CRNL1_MOUSE	P63154	CRNL1_MOUSE	Crnkl1	690	Mus musculus	1:Experimental evidence at protein level	Crooked neck-like protein 1	1	0.999	6	10	10	10		FALSE	0	-1.419903767	1.246208288	-0.086847739	0.925343847	0.873762013	FALSE	FALSE
P63158	29.25404508	29.1784512	28.85236672	29.1784512	29.25404508	29.8258298	29.8962717	29.93629862	29.8962717	29.8258298	sp|P63158|HMGB1_MOUSE	P63158	HMGB1_MOUSE	Hmgb1	215	Mus musculus	1:Experimental evidence at protein level	High mobility group protein B1	1	0.999	6	29	18	29		FALSE	0	-1.1110629	-0.471295183	-0.791179041	0.028719836	0.001401147	FALSE	FALSE
P63168	28.52498497	28.49437672	28.61077243	28.49437672	28.52498497	28.6327157	28.63866791	28.65123907	28.63866791	28.6327157	sp|P63168|DYL1_MOUSE	P63168	DYL1_MOUSE	Dynll1	89	Mus musculus	1:Experimental evidence at protein level	Dynein light chain 1, cytoplasmic	1	0.999	2	12	12	19		FALSE	0	-0.252116414	0.057124046	-0.097496184	0.323037207	0.166263084	FALSE	FALSE
P63213	27.05562866	27.50734958	26.99886464	27.50734958	27.05562866	28.58067307	28.313488	27.39963779	28.313488	28.58067307	sp|P63213|GBG2_MOUSE	P63213	GBG2_MOUSE	Gng2	71	Mus musculus	1:Experimental evidence at protein level	Guanine nucleotide-binding protein G(I)/G(S)/G(O) subunit gamma-2	1	0.999	2	11	11	11		FALSE	0	-1.817161723	-0.004142272	-0.910651998	0.157787987	0.049291113	FALSE	FALSE
P63242	31.55935853	31.63988351	31.69839575	31.63988351	31.55935853	31.65005306	31.64981872	31.65679875	31.64981872	31.65005306	sp|P63242|IF5A1_MOUSE	P63242	IF5A1_MOUSE	Eif5a	154	Mus musculus	1:Experimental evidence at protein level	Eukaryotic translation initiation factor 5A-1	1	0.999	9	148	70	148		FALSE	0	-0.180700575	0.141345416	-0.019677579	0.849330355	0.766458275	FALSE	FALSE
P63254	27.85176219	27.82482272	27.42389338	27.82482272	27.85176219	22.60619614	27.38229802	27.7016874	27.38229802	22.60619614	sp|P63254|CRIP1_MOUSE	P63254	CRIP1_MOUSE	Crip1	77	Mus musculus	1:Experimental evidence at protein level	Cysteine-rich protein 1	1	0.999	1	9	9	9		TRUE	1	-1.981411794	5.588276281	1.803432244	0.445418276	0.27567011	FALSE	FALSE
P63260	36.94971514	36.82926478	36.87501791	36.82926478	36.94971514	36.69025561	36.84372509	36.73932708	36.84372509	36.69025561	sp|P63260|ACTG_MOUSE	P63260	ACTG_MOUSE	Actg1	375	Mus musculus	1:Experimental evidence at protein level	Actin, cytoplasmic 2	1	0.999	26	1607	23	1607		FALSE	0	-0.059016527	0.312809899	0.126896686	0.288808401	0.139930443	FALSE	FALSE
P63276	29.25153326	29.33960579	29.43608689	29.33960579	29.25153326	29.52200616	29.75553778	29.51357303	29.75553778	29.52200616	sp|P63276|RS17_MOUSE	P63276	RS17_MOUSE	Rps17	135	Mus musculus	1:Experimental evidence at protein level	Small ribosomal subunit protein eS17	1	0.999	6	51	51	51		FALSE	0	-0.509883967	0.000623287	-0.25463034	0.158817173	0.050383379	FALSE	FALSE
P63321	27.62726357	27.82894968	27.53566208	27.82894968	27.62726357	27.43080409	27.41003813	27.45179153	27.41003813	27.43080409	sp|P63321|RALA_MOUSE	P63321	RALA_MOUSE	Rala	206	Mus musculus	1:Experimental evidence at protein level	Ras-related protein Ral-A	1	0.999	5	23	13	23		FALSE	0	-0.006561486	0.472722538	0.233080526	0.164980853	0.054487929	FALSE	FALSE
P63323	30.47299159	30.51098082	30.44882637	30.51098082	30.47299159	30.72201649	30.72467747	30.62818463	30.72467747	30.72201649	sp|P63323|RS12_MOUSE	P63323	RS12_MOUSE	Rps12	132	Mus musculus	1:Experimental evidence at protein level	Small ribosomal subunit protein eS12	1	0.999	6	50	50	50		FALSE	0	-0.370173134	-0.057880074	-0.214026604	0.08876139	0.016800049	FALSE	FALSE
P63325	30.39162539	30.34565092	30.34071779	30.34565092	30.39162539	30.69964753	30.57618099	30.42385351	30.57618099	30.69964753	sp|P63325|RS10_MOUSE	P63325	RS10_MOUSE	Rps10	165	Mus musculus	1:Experimental evidence at protein level	Small ribosomal subunit protein eS10	1	0.999	4	51	51	51		FALSE	0	-0.435400384	0.020941761	-0.207229311	0.183835226	0.066866248	FALSE	FALSE
P63328-2	23.07586049	22.49260181	23.57513359	22.49260181	23.07586049	26.0379772	26.00148053	25.9834791	26.00148053	26.0379772	sp|P63328-2|PP2BA_MOUSE	P63328-2	PP2BA_MOUSE	Ppp3ca	511	Mus musculus		Isoform 2 of Protein phosphatase 3 catalytic subunit alpha	0.9992	0.999	5	2	0	8	sp|P63328|PP2BA_MOUSE	TRUE	3	-3.688291096	-2.231269525	-2.959780311	0.012572496	0.000134877	TRUE	TRUE
P63330	28.85345558	28.82842145	28.69595273	28.82842145	28.85345558	28.88445544	28.85517597	28.90820028	28.85517597	28.88445544	sp|P63330|PP2AA_MOUSE	P63330	PP2AA_MOUSE	Ppp2ca	309	Mus musculus	1:Experimental evidence at protein level	Serine/threonine-protein phosphatase 2A catalytic subunit alpha isoform	1	0.999	10	44	4	44		FALSE	0	-0.266426213	0.086424926	-0.090000643	0.416213943	0.247176863	FALSE	FALSE
P67778	29.96159206	29.91912884	29.99490403	29.91912884	29.96159206	29.75177042	29.90111511	29.84539893	29.90111511	29.75177042	sp|P67778|PHB1_MOUSE	P67778	PHB1_MOUSE	Phb1	272	Mus musculus	1:Experimental evidence at protein level	Prohibitin 1	1	0.999	12	67	67	67		FALSE	0	-0.046994993	0.298555306	0.125780156	0.264185439	0.120384885	FALSE	FALSE
P67871	27.18876268	27.26103421	27.35694824	27.26103421	27.18876268	27.17462279	27.08662688	26.94199906	27.08662688	27.17462279	sp|P67871|CSK2B_MOUSE	P67871	CSK2B_MOUSE	Csnk2b	215	Mus musculus	1:Experimental evidence at protein level	Casein kinase II subunit beta	1	0.999	4	21	21	21		FALSE	0	-0.030948651	0.433279586	0.201165467	0.199695897	0.076440728	FALSE	FALSE
P67984	30.72477653	30.8623482	31.02366198	30.8623482	30.72477653	31.61050684	31.3223247	31.19049462	31.3223247	31.61050684	sp|P67984|RL22_MOUSE	P67984	RL22_MOUSE	Rpl22	128	Mus musculus	1:Experimental evidence at protein level	Large ribosomal subunit protein eL22	1	0.999	5	33	31	33		FALSE	0	-0.874186274	-0.13417336	-0.504179817	0.089425022	0.017176914	FALSE	FALSE
P68033	33.97800689	34.03451975	33.91893365	34.03451975	33.97800689	33.75113243	33.71147478	33.92778609	33.71147478	33.75113243	sp|P68033|ACTC_MOUSE	P68033	ACTC_MOUSE	Actc1	377	Mus musculus	1:Experimental evidence at protein level	Actin, alpha cardiac muscle 1	1	0.999	14	144	0	399		FALSE	0	-0.034951412	0.395662732	0.18035566	0.211973664	0.083983802	FALSE	FALSE
P68037	29.29053175	28.99423378	29.21445875	28.99423378	29.29053175	29.58256639	29.72095645	29.53483586	29.72095645	29.58256639	sp|P68037|UB2L3_MOUSE	P68037	UB2L3_MOUSE	Ube2l3	154	Mus musculus	1:Experimental evidence at protein level	Ubiquitin-conjugating enzyme E2 L3	1	0.999	5	37	37	37		FALSE	0	-0.720238275	-0.172518013	-0.446378144	0.064887308	0.008519993	FALSE	FALSE
P68040	30.8397696	30.76304395	30.70728941	30.76304395	30.8397696	30.91287874	30.9306307	30.85852089	30.9306307	30.91287874	sp|P68040|RACK1_MOUSE	P68040	RACK1_MOUSE	Rack1	317	Mus musculus	1:Experimental evidence at protein level	Small ribosomal subunit protein RACK1	1	0.999	15	144	144	144		FALSE	0	-0.296715311	0.035430391	-0.13064246	0.231920912	0.099225422	FALSE	FALSE
P68134	25.01910032	25.41735113	24.94256283	25.41735113	25.01910032	24.4131934	24.96268856	25.16023336	24.96268856	24.4131934	sp|P68134|ACTS_MOUSE	P68134	ACTS_MOUSE	Acta1	377	Mus musculus	1:Experimental evidence at protein level	Actin, alpha skeletal muscle	1	0.999	14	7	7	389		FALSE	0	-0.345182693	0.907115331	0.280966319	0.47063395	0.301374026	FALSE	FALSE
P68181-2	24.75317838	24.80911672	24.74023781	24.80911672	24.75317838	24.73626948	24.98381412	24.84830602	24.98381412	24.73626948	sp|P68181-2|KAPCB_MOUSE	P68181-2	KAPCB_MOUSE	Prkacb	338	Mus musculus		Isoform 2 of cAMP-dependent protein kinase catalytic subunit beta	1	0.999	6	8	0	11	sp|P68181-3|KAPCB_MOUSE, sp|P68181-4|KAPCB_MOUSE, sp|P68181|KAPCB_MOUSE	FALSE	0	-0.304344431	0.127106623	-0.088618904	0.508423845	0.339858289	FALSE	FALSE
P68254-2	28.15966535	27.90245461	27.72700431	27.90245461	28.15966535	28.33809953	28.22336232	28.15337143	28.22336232	28.33809953	sp|P68254-2|1433T_MOUSE	P68254-2	1433T_MOUSE	Ywhaq	243	Mus musculus		Isoform 2 of 14-3-3 protein theta	1	0.999	7	32	0	82	sp|P68254|1433T_MOUSE	FALSE	0	-0.647927064	0.030787724	-0.30856967	0.183342133	0.066640065	FALSE	FALSE
P68368	30.88088704	30.88091187	30.8176515	30.88091187	30.88088704	31.0924652	31.15362594	31.06494254	31.15362594	31.0924652	sp|P68368|TBA4A_MOUSE	P68368	TBA4A_MOUSE	Tuba4a	448	Mus musculus	1:Experimental evidence at protein level	Tubulin alpha-4A chain	1	0.999	16	64	25	236		FALSE	0	-0.396573244	-0.091148938	-0.243861091	0.068206575	0.009256622	FALSE	FALSE
P68372	30.65376985	30.57949572	30.69202139	30.57949572	30.65376985	31.13154897	31.28640745	30.86742703	31.28640745	31.13154897	sp|P68372|TBB4B_MOUSE	P68372	TBB4B_MOUSE	Tubb4b	445	Mus musculus	1:Experimental evidence at protein level	Tubulin beta-4B chain	1	0.999	25	56	9	331		FALSE	0	-0.771778148	-0.134952837	-0.453365492	0.083949811	0.014536358	FALSE	FALSE
P68373	32.55462258	32.38923442	32.39783325	32.38923442	32.55462258	32.62740585	32.70653943	32.73242975	32.70653943	32.62740585	sp|P68373|TBA1C_MOUSE	P68373	TBA1C_MOUSE	Tuba1c	449	Mus musculus	1:Experimental evidence at protein level	Tubulin alpha-1C chain	1	0.999	17	260	16	260		FALSE	0	-0.435832612	-0.047290583	-0.241561597	0.105523811	0.024042718	FALSE	FALSE
P68433	26.18803943	25.9133132	26.74661365	25.9133132	26.18803943	21.67611921	26.59880867	26.43387294	26.59880867	21.67611921	sp|P68433|H31_MOUSE	P68433	H31_MOUSE	H3c1	136	Mus musculus	1:Experimental evidence at protein level	Histone H3.1	1	0.999	3	10	10	20		TRUE	1	-2.357063931	5.116507571	1.37972182	0.549950321	0.386721132	FALSE	FALSE
P68510	28.70532485	28.6066405	28.5358755	28.6066405	28.70532485	29.02784948	29.02308493	28.64399465	29.02308493	29.02784948	sp|P68510|1433F_MOUSE	P68510	1433F_MOUSE	Ywhah	246	Mus musculus	1:Experimental evidence at protein level	14-3-3 protein eta	1	0.999	7	29	29	79		FALSE	0	-0.620953715	0.056228234	-0.282362741	0.213535193	0.085010614	FALSE	FALSE
P69566-2	23.2213011	23.19829755	22.72259128	23.19829755	23.2213011	22.13094336	21.42949893	23.55360762	21.42949893	22.13094336	sp|P69566-2|RANB9_MOUSE	P69566-2	RANB9_MOUSE	Ranbp9	546	Mus musculus		Isoform 2 of Ran-binding protein 9	1	0.999	3	6	0	6	sp|P69566|RANB9_MOUSE	TRUE	2	-0.806674568	2.158767922	0.676046677	0.46563461	0.294485644	FALSE	FALSE
P70122	26.17097639	26.49488597	26.29238371	26.49488597	26.17097639	25.69704221	25.91721945	26.57701927	25.91721945	25.69704221	sp|P70122|SBDS_MOUSE	P70122	SBDS_MOUSE	Sbds	250	Mus musculus	1:Experimental evidence at protein level	Ribosome maturation protein SBDS	1	0.999	3	10	10	10		FALSE	0	-0.399955966	0.911266054	0.255655044	0.52870637	0.362734434	FALSE	FALSE
P70168	29.12570198	29.07273287	29.05863522	29.07273287	29.12570198	29.12221313	29.28359568	29.15724362	29.28359568	29.12221313	sp|P70168|IMB1_MOUSE	P70168	IMB1_MOUSE	Kpnb1	876	Mus musculus	1:Experimental evidence at protein level	Importin subunit beta-1	1	0.999	22	119	119	119		FALSE	0	-0.281299436	0.077311191	-0.101994123	0.368049271	0.203907757	FALSE	FALSE
P70182-2	24.7810688	24.97064632	24.75247559	24.97064632	24.7810688	22.78638227	24.86339901	24.88570242	24.86339901	22.78638227	sp|P70182-2|PI51A_MOUSE	P70182-2	PI51A_MOUSE	Pip5k1a	353	Mus musculus		Isoform 2 of Phosphatidylinositol 4-phosphate 5-kinase type-1 alpha	1	0.999	3	7	0	7	sp|P70182-3|PI51A_MOUSE, sp|P70182|PI51A_MOUSE	TRUE	1	-0.94910093	2.261572271	0.65623567	0.509752418	0.342010929	FALSE	FALSE
P70195	26.60679059	26.57662112	26.61836377	26.57662112	26.60679059	26.87023545	26.96525938	26.83615392	26.96525938	26.87023545	sp|P70195|PSB7_MOUSE	P70195	PSB7_MOUSE	Psmb7	277	Mus musculus	1:Experimental evidence at protein level	Proteasome subunit beta type-7	1	0.999	6	23	23	23		FALSE	0	-0.451262404	-0.128653108	-0.289957756	0.054424559	0.005685733	FALSE	FALSE
P70202	26.21874591	26.43431517	26.66132036	26.43431517	26.21874591	25.74214699	25.99154105	26.05261481	25.99154105	25.74214699	sp|P70202|LXN_MOUSE	P70202	LXN_MOUSE	Lxn	222	Mus musculus	1:Experimental evidence at protein level	Latexin	0.9999	0.999	2	5	5	5		FALSE	0	0.122053102	0.896665952	0.509359527	0.095107469	0.019604528	FALSE	FALSE
P70227	24.5250323	24.59276029	24.30705402	24.59276029	24.5250323	24.92001377	24.13151898	24.58574962	24.13151898	24.92001377	sp|P70227|ITPR3_MOUSE	P70227	ITPR3_MOUSE	Itpr3	2670	Mus musculus	1:Experimental evidence at protein level	Inositol 1,4,5-trisphosphate-gated calcium channel ITPR3	1	0.999	9	18	18	18		FALSE	0	-0.644786953	0.503163111	-0.070811921	0.847913641	0.764313471	FALSE	FALSE
P70245	22.531654	28.17287702	28.03423023	28.17287702	22.531654	27.6243651	22.61907106	22.09920912	22.61907106	27.6243651	sp|P70245|EBP_MOUSE	P70245	EBP_MOUSE	Ebp	230	Mus musculus	1:Experimental evidence at protein level	3-beta-hydroxysteroid-Delta(8),Delta(7)-isomerase	0.9739	0.999	1	5	5	5		TRUE	3	-3.725354631	7.989431944	2.132038657	0.557232661	0.392980684	FALSE	FALSE
P70248	26.42887333	26.80529743	26.06040997	26.80529743	26.42887333	26.42088812	26.28646484	26.48741613	26.28646484	26.42088812	sp|P70248|MYO1F_MOUSE	P70248	MYO1F_MOUSE	Myo1f	1099	Mus musculus	1:Experimental evidence at protein level	Unconventional myosin-If	1	0.999	11	25	25	45		FALSE	0	-0.493620919	0.560162013	0.033270547	0.926604985	0.877604772	FALSE	FALSE
P70268-2	26.75587218	27.15059394	26.84186538	27.15059394	26.75587218	26.61428939	26.87071756	26.67692155	26.87071756	26.61428939	sp|P70268-2|PKN1_MOUSE	P70268-2	PKN1_MOUSE	Pkn1	951	Mus musculus		Isoform 2 of Serine/threonine-protein kinase N1	1	0.999	7	16	0	16	sp|P70268|PKN1_MOUSE	FALSE	0	-0.15626604	0.547201379	0.19546767	0.378231552	0.212897208	FALSE	FALSE
P70279	24.80327849	25.45660371	25.36218677	25.45660371	24.80327849	25.55552355	25.59203187	25.35049385	25.59203187	25.55552355	sp|P70279|SURF6_MOUSE	P70279	SURF6_MOUSE	Surf6	355	Mus musculus	1:Experimental evidence at protein level	Surfeit locus protein 6	1	0.999	3	7	7	7		FALSE	0	-0.806221318	0.222234452	-0.291993433	0.368590962	0.204581166	FALSE	FALSE
P70280	22.87916346	24.98478976	22.58755267	24.98478976	22.87916346	24.84314358	25.81310682	26.09251908	25.81310682	24.84314358	sp|P70280|VAMP7_MOUSE	P70280	VAMP7_MOUSE	Vamp7	220	Mus musculus	1:Experimental evidence at protein level	Vesicle-associated membrane protein 7	1	0.999	4	6	6	6		TRUE	2	-4.035898337	-0.162277392	-2.099087865	0.135744258	0.038602894	FALSE	FALSE
P70288	26.4883896	26.824387	26.7258633	26.824387	26.4883896	27.25556674	26.37908244	26.51861234	26.37908244	27.25556674	sp|P70288|HDAC2_MOUSE	P70288	HDAC2_MOUSE	Hdac2	488	Mus musculus	1:Experimental evidence at protein level	Histone deacetylase 2	1	0.999	5	9	9	18		FALSE	0	-0.713680059	0.637265639	-0.03820721	0.934403	0.890248579	FALSE	FALSE
P70290	27.25225195	27.32899917	27.17764095	27.32899917	27.25225195	27.41869201	27.54185393	27.52975903	27.54185393	27.41869201	sp|P70290|EM55_MOUSE	P70290	EM55_MOUSE	Mpp1	466	Mus musculus	1:Experimental evidence at protein level	55 kDa erythrocyte membrane protein	1	0.999	14	53	53	53		FALSE	0	-0.432029732	-0.055578863	-0.243804297	0.098506919	0.020733002	FALSE	FALSE
P70295	26.06742205	26.17731004	26.47504886	26.17731004	26.06742205	26.12483079	26.21047025	25.92541472	26.21047025	26.12483079	sp|P70295|AUP1_MOUSE	P70295	AUP1_MOUSE	Aup1	410	Mus musculus	1:Experimental evidence at protein level	Lipid droplet-regulating VLDL assembly factor AUP1	1	0.999	2	11	11	11		FALSE	0	-0.210694348	0.516737808	0.15302173	0.498883332	0.329403171	FALSE	FALSE
P70296	29.8837052	29.84141942	29.86433419	29.84141942	29.8837052	30.03289878	30.0650864	30.02212344	30.0650864	30.03289878	sp|P70296|PEBP1_MOUSE	P70296	PEBP1_MOUSE	Pebp1	187	Mus musculus	1:Experimental evidence at protein level	Phosphatidylethanolamine-binding protein 1	1	0.999	10	69	69	69		FALSE	0	-0.314922027	-0.038844518	-0.176883273	0.10027064	0.021565231	FALSE	FALSE
P70297	23.36056798	23.16271736	23.07214584	23.16271736	23.36056798	24.26571218	24.09895267	23.32247622	24.09895267	24.26571218	sp|P70297|STAM1_MOUSE	P70297	STAM1_MOUSE	Stam	548	Mus musculus	1:Experimental evidence at protein level	Signal transducing adapter molecule 1	0.9973	0.999	2	2	2	3		TRUE	4	-1.402429302	0.007956041	-0.69723663	0.160435802	0.05179843	FALSE	FALSE
P70302	24.60300745	24.65441041	24.87381102	24.65441041	24.60300745	24.18198084	24.45175506	24.3944589	24.45175506	24.18198084	sp|P70302|STIM1_MOUSE	P70302	STIM1_MOUSE	Stim1	685	Mus musculus	1:Experimental evidence at protein level	Stromal interaction molecule 1	1	0.999	2	5	5	5		FALSE	0	0.069833831	0.66552222	0.367678025	0.107308684	0.024673114	FALSE	FALSE
P70303	24.86181966	25.00143311	24.93943672	25.00143311	24.86181966	25.33677199	25.22250691	24.9779669	25.22250691	25.33677199	sp|P70303|PYRG2_MOUSE	P70303	PYRG2_MOUSE	Ctps2	586	Mus musculus	1:Experimental evidence at protein level	CTP synthase 2	1	0.999	7	13	2	14		FALSE	0	-0.535602601	0.04589839	-0.244852105	0.210255616	0.082771072	FALSE	FALSE
P70315	27.20630255	27.44805176	27.36477602	27.44805176	27.20630255	27.59651782	27.62653087	27.54348678	27.62653087	27.59651782	sp|P70315|WASP_MOUSE	P70315	WASP_MOUSE	Was	520	Mus musculus	1:Experimental evidence at protein level	Actin nucleation-promoting factor WAS	1	0.999	5	22	22	22		FALSE	0	-0.465443849	-0.03282624	-0.249135045	0.122408419	0.031454117	FALSE	FALSE
P70318	25.55237078	22.69747615	25.25650573	22.69747615	25.55237078	25.87012885	25.40571721	25.32397557	25.40571721	25.87012885	sp|P70318|TIAR_MOUSE	P70318	TIAR_MOUSE	Tial1	392	Mus musculus	1:Experimental evidence at protein level	Nucleolysin TIAR	1	0.999	4	10	5	10		TRUE	1	-3.144653043	1.082340388	-1.031156328	0.43541077	0.265695104	FALSE	FALSE
P70333	28.27792415	28.15001886	28.30910785	28.15001886	28.27792415	28.16252087	28.12801635	28.12796489	28.12801635	28.16252087	sp|P70333|HNRH2_MOUSE	P70333	HNRH2_MOUSE	Hnrnph2	449	Mus musculus	1:Experimental evidence at protein level	Heterogeneous nuclear ribonucleoprotein H2	1	0.999	11	33	33	58		FALSE	0	-0.068430621	0.280796449	0.106182914	0.339398781	0.179097458	FALSE	FALSE
P70335-2	22.94422659	23.80088775	23.01495313	23.80088775	22.94422659	25.90456636	24.65316511	22.07880278	24.65316511	25.90456636	sp|P70335-2|ROCK1_MOUSE	P70335-2	ROCK1_MOUSE	Rock1	1353	Mus musculus		Isoform 2 of Rho-associated protein kinase 1	0.9935	0.9972	3	3	0	5	sp|P70335|ROCK1_MOUSE	TRUE	4	-3.613597936	1.695953409	-0.958822263	0.560845514	0.396388132	FALSE	FALSE
P70336-2	25.51669204	23.37725533	24.56907182	23.37725533	25.51669204	26.08736426	26.00313047	25.60330918	26.00313047	26.08736426	sp|P70336-2|ROCK2_MOUSE	P70336-2	ROCK2_MOUSE	Rock2	1444	Mus musculus		Isoform 2 of Rho-associated protein kinase 2	1	0.999	3	4	0	4	sp|P70336|ROCK2_MOUSE	TRUE	1	-2.872600201	0.052077055	-1.410261573	0.167316315	0.055921644	FALSE	FALSE
P70347-2	24.37618873	25.05403837	22.62608867	25.05403837	24.37618873	23.80610274	23.14258278	23.89593707	23.14258278	23.80610274	sp|P70347-2|TANK_MOUSE	P70347-2	TANK_MOUSE	Tank	414	Mus musculus		Isoform 2 of TRAF family member-associated NF-kappa-B activator	0.9999	0.999	1	2	0	2	sp|P70347-4|TANK_MOUSE, sp|P70347|TANK_MOUSE	TRUE	2	-1.342550043	2.150345493	0.403897725	0.715831623	0.578610009	FALSE	FALSE
P70349	29.02253307	28.98568232	29.10671868	28.98568232	29.02253307	29.51826342	29.59479419	29.39481369	29.59479419	29.51826342	sp|P70349|HINT1_MOUSE	P70349	HINT1_MOUSE	Hint1	126	Mus musculus	1:Experimental evidence at protein level	Adenosine 5'-monophosphoramidase HINT1	1	0.999	3	28	28	28		FALSE	0	-0.668939336	-0.259685499	-0.464312418	0.032766679	0.002067272	FALSE	FALSE
P70362	26.69711127	26.73263874	26.76263062	26.73263874	26.69711127	26.38626116	26.4233646	26.60453638	26.4233646	26.38626116	sp|P70362|UFD1_MOUSE	P70362	UFD1_MOUSE	Ufd1	307	Mus musculus	1:Experimental evidence at protein level	Ubiquitin recognition factor in ER-associated degradation protein 1	1	0.999	6	21	21	21		FALSE	0	0.051877478	0.466934851	0.259406164	0.104669956	0.02359332	FALSE	FALSE
P70372	29.56135555	29.59188446	29.54492695	29.59188446	29.56135555	29.0376448	29.11757447	29.05825536	29.11757447	29.0376448	sp|P70372|ELAV1_MOUSE	P70372	ELAV1_MOUSE	Elavl1	326	Mus musculus	1:Experimental evidence at protein level	ELAV-like protein 1	1	0.999	12	82	82	82		FALSE	0	0.348625505	0.641169375	0.49489744	0.01703698	0.000324833	FALSE	FALSE
P70388-2	24.17493284	23.01178716	23.05591795	23.01178716	24.17493284	23.32443067	23.90985565	23.83098621	23.90985565	23.32443067	sp|P70388-2|RAD50_MOUSE	P70388-2	RAD50_MOUSE	Rad50	1251	Mus musculus		Isoform 2 of DNA repair protein RAD50	1	0.999	2	2	0	2	sp|P70388|RAD50_MOUSE	TRUE	3	-1.249521343	0.701098299	-0.274211522	0.655954895	0.502814979	FALSE	FALSE
P70398	26.07788083	26.89957442	26.40897391	26.89957442	26.07788083	26.19421084	26.00613686	26.40920653	26.00613686	26.19421084	sp|P70398|USP9X_MOUSE	P70398	USP9X_MOUSE	Usp9x	2559	Mus musculus	1:Experimental evidence at protein level	Ubiquitin carboxyl-terminal hydrolase 9X	1	0.999	23	44	31	44		FALSE	0	-0.362678073	0.880594698	0.258958312	0.503300623	0.333733951	FALSE	FALSE
P70403	24.66230275	24.47884083	24.60811075	24.47884083	24.66230275	25.02509359	24.82723783	24.2531586	24.82723783	25.02509359	sp|P70403|CASP_MOUSE	P70403	CASP_MOUSE	Cux1	678	Mus musculus	1:Experimental evidence at protein level	Protein CASP	1	0.999	8	6	6	14		FALSE	0	-0.678462321	0.440971853	-0.118745234	0.737812869	0.609473006	FALSE	FALSE
P70404	26.97937303	27.15927946	26.84725868	27.15927946	26.97937303	26.8972776	27.18588354	27.24017117	27.18588354	26.8972776	sp|P70404|IDHG1_MOUSE	P70404	IDHG1_MOUSE	Idh3g	393	Mus musculus	1:Experimental evidence at protein level	Isocitrate dehydrogenase [NAD] subunit gamma 1, mitochondrial	1	0.999	7	33	33	33		FALSE	0	-0.458057004	0.233109578	-0.112473713	0.599799409	0.44153816	FALSE	FALSE
P70429-2	25.45195863	25.48492231	25.39867768	25.48492231	25.45195863	25.35223946	25.00765883	25.10922617	25.00765883	25.35223946	sp|P70429-2|EVL_MOUSE	P70429-2	EVL_MOUSE	Evl	393	Mus musculus		Isoform 1 of Ena/VASP-like protein	1	0.999	5	9	0	9	sp|P70429|EVL_MOUSE	FALSE	0	0.014250937	0.563371834	0.288811385	0.143524379	0.042562402	FALSE	FALSE
P70441	26.58850294	26.88552314	26.6041401	26.88552314	26.58850294	26.02584214	26.30209808	25.96533416	26.30209808	26.02584214	sp|P70441|NHRF1_MOUSE	P70441	NHRF1_MOUSE	Nherf1	355	Mus musculus	1:Experimental evidence at protein level	Na(+)/H(+) exchange regulatory cofactor NHE-RF1	1	0.999	3	5	5	5		FALSE	0	0.245185193	0.944742668	0.59496393	0.060445068	0.007155602	FALSE	FALSE
P70444	27.91862097	27.64941495	27.70411493	27.64941495	27.91862097	27.88635999	27.35356509	27.42813522	27.35356509	27.88635999	sp|P70444|BID_MOUSE	P70444	BID_MOUSE	Bid	195	Mus musculus	1:Experimental evidence at protein level	BH3-interacting domain death agonist	1	0.999	3	13	13	13		FALSE	0	-0.243470072	0.64619711	0.201363519	0.468277243	0.297592281	FALSE	FALSE
P70445	24.70110495	24.93225738	22.12953452	24.93225738	24.70110495	21.64717466	25.02621678	24.89845018	25.02621678	21.64717466	sp|P70445|4EBP2_MOUSE	P70445	4EBP2_MOUSE	Eif4ebp2	120	Mus musculus	1:Experimental evidence at protein level	Eukaryotic translation initiation factor 4E-binding protein 2	1	0.999	2	4	4	4		TRUE	2	-3.19743241	3.324802568	0.063685079	0.977447457	0.961968085	FALSE	FALSE
[truncated: 2,837 more rows]
